# Supplementary material for: Uropathogenic E. coli Induce Different Immune Response in Testicular and Peritoneal Macrophages: Implications for Testicular Immune Privilege
Source: PLoS One. 2011 Dec 2;6(12):e28452. doi: 10.1371/journal.pone.0028452 (PMC3229579; doi:10.1371/journal.pone.0028452)
Supplement: Table S1 — Significantly regulated genes. (XLS) [file pone.0028452.s008.xls]

## Sheet: PM
Supplementary table 1 A-C: Significantly regulated genes
A: PM UPEC
GeneID	Gene Name	Symbol	FDR 30min	FC 30min	FDR 60min	FC 60min
302920	Ataxin 2 binding protein 1	A2bp1	0.414614	1.47246	0.0312606	3.30747
690853	Similar to apoptosis-associated tyrosine kinase	Aatk	0.36436	1.62325	0.0169702	3.77632
313210	ATP-binding cassette, sub-family A (ABC1), member 1	Abca1	0.342076	-1.76627	0.00240996	-8.29393
303638	ATP-binding cassette, sub-family A (ABC1), member 8a	Abca8a	1.02723	-1.06408	0.0481544	3.1293
83569	ATP-binding cassette, sub-family B (MDR/TAP), member 11	Abcb11	0.20225	1.77125	5.29e-05	8.17392
24565	ATP-binding cassette, sub-family C (CFTR/MRP), member 1	ABCC1	0.00190476	3.70593	0.00716965	4.10747
291793	Abhydrolase domain containing 3 (predicted)	Abhd3	0.893525	1.27546	0.0048499	4.57718
315973	Acyl-Coenzyme A dehydrogenase family, member 11 (predicted)	Acad11	0.383624	-1.77024	0.000201149	-15.2954
307170	Acyl-Coenzyme A binding domain containing 5	Acbd5	0.0178675	2.66762	0.738673	-1.6138
79123	Amiloride-sensitive cation channel 2, neuronal	Accn2	0.372649	1.5827	0.000168539	7.20682
286920	Amiloride-sensitive cation channel 3	Accn3	0.399789	1.54814	0.00103272	5.81621
83522	Acyl-Coenzyme A oxidase 3, pristanoyl	Acox3	0.225553	-2.00193	0.0130398	-6.17253
56780	Acid phosphatase, prostate	Acpp	0.688388	-1.4118	0.0360745	-4.16807
619561	Hypothetical protein LOC619561	Acsf2	0.0220789	2.50542	0.115503	2.67416
25288	Acyl-CoA synthetase long-chain family member 1	Acsl1	0.0218893	-2.90667	0.0430386	-4.20413
94340	Acyl-CoA synthetase long-chain family member 5	Acsl5	0.212152	-2.02162	0.01937	-5.4903
25365	Actin, gamma 2	Actg2	0.478352	-1.66355	0.0183111	-5.2645
81732	ARP3 actin-related protein 3 homolog (yeast)	Actr3	0.391215	-1.53818	0.0161236	-5.01113
79558	Activin A receptor, type 1	Acvr1	0.210818	-1.90484	0.0093693	-6.08914
57027	A disintegrin and metalloproteinase domain 17 (tumor necrosis factor, alpha, converting enzyme)	Adam17	0.197335	-2.05802	0.0227288	-4.99671
312566	A disintegrin-like and metalloprotease (reprolysin type) with thrombospondin type 1 motif, 9 (predicted)	Adamts9	0.30608	-1.58764	0.0146667	3.88466
310670	ADAMTS-like 4	Adamtsl4	0.506548	1.47483	0.0156656	3.87714
56826	Centaurin, alpha 2	Adap2	1.19858	-1.00901	0.000635739	-11.0472
25367	adenosine deaminase, RNA-specific, B1	Adarb1	0.157877	-2.11616	0.00621516	-6.68981
312258	AarF domain containing kinase 2 (predicted)	Adck2	0.0369668	2.40266	0.200683	2.37103
302950	Adenylate cyclase 9	Adcy9	0.663355	1.39421	0.0239174	-4.54592
312670	Adiponectin receptor 2	Adipor2	0.0961385	-2.15278	0.00245233	-8.07428
25026	Adrenomedullin	Adm	0.000416667	-5.72434	0.0062396	-6.724
64622	Activity-dependent neuroprotective protein	Adnp	0.0143049	-3.02577	0.0103977	-8.52058
25372	Adrenergic receptor kinase, beta 2	Adrbk2	0.855835	-1.28914	0.00822239	-6.25316
305494	AE binding protein 1 (predicted)	Aebp1	0.132477	2.00437	0.00205968	5.06664
170919	1-acylglycerol-3-phosphate O-acyltransferase 4 (lysophosphatidic acid acyltransferase, delta)	Agpat4	0.226826	-1.84996	0.00737834	-6.33568
305166	Similar to hypothetical protein 4933408F15	Agpat9	0.0260417	-2.8179	0	-57.8809
29427	Allograft inflammatory factor 1	Aif1	1.12043	1.10686	0.0103949	-5.89507
29223	Adenylate kinase 3-like 1	Ak3l1	1.19846	-1.00179	0.00171453	-8.58079
298024	A kinase (PRKA) anchor protein 2	Akap2	0.749635	1.35781	0.0427314	3.2326
286921	Aldo-keto reductase family 1, member B8	Akr1b8	0.356531	-1.73653	0	-30.4163
25374	Aminolevulinate, delta-, dehydratase	Alad	0.878522	1.27638	0.033523	-4.12011
65155	Aminolevulinic acid synthase 1	Alas1	0.245272	-1.7573	0.00261161	-7.99677
25748	Aminolevulinic acid synthase 2	Alas2	0.00901042	2.14659	0.0129683	2.65719
79559	Activated leukocyte cell adhesion molecule	ALCAM	0.00258621	-4.14147	0.0793734	-3.65366
64392	Formyltetrahydrofolate dehydrogenase	Aldh1l1	0.90405	1.25677	0.0112402	4.0329
299699	Aldehyde dehydrogenase 1 family, member L2 (predicted)	Aldh1l2	1.1064	-1.08735	0.0486025	3.0549
688800	aldehyde dehydrogenase 3 family, member B2	Aldh3b2	0.0219224	2.42842	0	9.61465
685750	Similar to aldehyde dehydrogenase 8 family, member A1	Aldh8a1	1.02222	1.15892	0.00257085	4.93494
81639	Arachidonate 15-lipoxygenase	Alox15	0.712416	-1.46337	8.33e-05	-17.5271
287424	Arachidonate lipoxygenase 3 (predicted)	Aloxe3	0.0208166	-2.91435	0.0530348	-3.86115
363235	Amyotrophic lateral sclerosis 2 (juvenile) homolog (human)	Als2	0.340369	1.61028	0.00682684	4.43878
316017	Similar to RN49018 (predicted)	Als2cl	0.17028	-1.92405	0.0115333	4.06578
25401	ALX homeobox 1	Alx1	0.0208426	2.63026	0.951447	-1.18382
25376	Ameloblastin	Ambn	1.0494	-1.17349	0.00221831	-7.85678
25377	Alpha 1 microglobulin/bikunin	Ambp	0.0348133	2.40039	0.52202	1.70167
300186	Adhesion molecule with Ig like domain 2	Amigo2	0.367945	1.57712	0.00062069	-10.7291
307526	Similar to hypothetical protein MGC32132 (predicted)	Ammecr1l	0.219605	-1.9331	0.0197201	-5.26241
315430	Angiomotin-like 1 (predicted)	Amotl1	0.786007	1.26288	0.0445204	3.04808
305843	Angiogenin, ribonuclease A family, member 1	Ang1	0.679077	-1.40783	0	-51.0965
89805	Angiopoietin 2	Angpt2	0.83255	1.09744	0.0470464	2.66209
362850	Angiopoietin-like 4	Angptl4	0.940608	-1.11805	0.00162258	-8.52215
114506	Progressive ankylosis homolog (mouse)	Ankh	0.79992	-1.34854	0.0274188	-4.60112
309374	Ankyrin repeat domain 2 (stretch responsive muscle)	Ankrd2	0.163399	1.85631	0.00012987	7.54451
316330	Ankyrin repeat domain 23	Ankrd23	0.00802846	3.07375	0.320483	1.90982
305491	ankyrin repeat domain 36	Ankrd36	0.0464735	2.34435	0.289941	1.85994
503306	Transcribed locus	Ankrd57	0.00481638	-4.03054	0	-39.5088
315272	Anoctamin 6	Ano6	0.0418092	-2.62504	0.00402376	-7.26957
361999	Acidic (leucine-rich) nuclear phosphoprotein 32 family, member E	Anp32e	0.311207	-1.82583	0.00661501	-7.36728
56611	Annexin A2	Anxa2	0.79162	1.23601	0.00475445	-7.0522
84479	AP1 gamma subunit binding protein 1	Ap1gbp1	0.0427366	-2.83649	0.135779	2.58695
306332	Adaptor-related protein complex AP-1, mu subunit 1	Ap1m1	0.265661	1.70711	0.047341	3.14727
308578	Adaptor protein complex AP-2, alpha 1 subunit (predicted)	Ap2a1	0.326001	-1.79305	0.0116425	-6.04048
305338	Similar to amyloid beta (A4) precursor protein-binding, family B, member 2 (predicted)	Apbb2	0.065706	2.18592	0.000742009	6.0818
25081	Apolipoprotein A-I	Apoa1	0.0231299	-2.65069	0.181452	-2.79106
25383	Apolipoprotein B editing complex 1	Apobec1	1.08297	1.14075	0.0216875	-4.68146
315108	Apolipoprotein L, 3	Apol3	1.20172	-1.0057	0.00263177	-7.92358
54226	Amyloid beta (A4) precursor protein	App	0.0712283	-2.49477	0.0349548	-4.4138
286758	aquaporin 11	Aqp11	0.0267961	2.66851	0.614901	1.57593
367316	Similar to aquaporin 12 (predicted)	Aqp12b	0.553713	1.44688	0.00684462	4.43216
25293	aquaporin 4	Aqp4	0.492067	1.35033	0.0499985	3.00246
29172	Aquaporin 8	Aqp8	0.0179583	2.72533	0.296912	2.04751
54323	Activity regulated cytoskeletal-associated protein	Arc	0.00742537	-3.29543	0.0301382	-4.36074
29183	Amphiregulin	Areg	0.0930159	-2.23834	0.00188999	-8.88866
64310	ADP-ribosylation factor 1	Arf1	0.323183	-1.83828	0.0458216	-4.41503
293947	Rho GTPase activating protein 18	Arhgap18	0.00355769	3.46674	0.00179546	5.08238
310833	Rho GTPase activating protein 29	Arhgap29	0.485769	-1.61479	0.0255621	-4.68393
60323	Rho guanine nucleotide exchange factor (GEF) 1	Arhgef1	0.0878271	-2.44695	0.0100743	-6.29258
308862	Rho guanine nucleotide exchange factor (GEF) 17	Arhgef17	1.04162	1.16275	0.0328497	-4.14641
362648	Rho guanine nucleotide exchange factor (GEF) 19 (predicted)	Arhgef19	0.493607	1.50575	0.0222651	3.60545
140898	Rho guanine nucleotide exchange factor (GEF) 5	Arhgef5	0.709695	-1.39661	8.39e-05	-16.1205
316327	AT rich interactive domain 5A (Mrf1 like)	Arid5a	0.0220072	-2.88796	0.00933141	-5.84307
364788	ADP-ribosylation factor-like 5B	Arl5b	0.456488	-1.6862	0.0132898	-5.71547
497990	Similar to ADP-ribosylation-like factor 12 protein (predicted)	Arl5c	1.17055	1.04994	0.0299307	-4.28375
500282	ADP-ribosylation factor-like 8B	Arl8b	0.0041954	-4.24412	0.00932757	-6.18148
315949	Armadillo repeat containing 8 (predicted)	Armc8	0.046036	2.31138	0.533112	-1.97888
367903	Armadillo repeat containing, X-linked 2	Armcx2	0.0587091	2.23495	0.000478142	6.36205
363496	Armadillo repeat containing, X-linked 6	Armcx6	0.511822	1.48373	0.00157546	5.40644
25243	Aryl hydrocarbon receptor nuclear translocator 2	Arnt2	0.0945426	-2.34007	0.0345228	-4.23952
309945	Arrestin domain containing 3	Arrdc3	0.169724	-2.15147	0.00196895	-9.13959
84431	N-acylsphingosine amidohydrolase 1	Asah1	0.0379535	-2.87179	0.0198584	-5.71474
294512	Activating signal cointegrator 1 complex subunit 1	Ascc1	0.192691	1.78387	0.000736961	6.00464
29403	Asialoglycoprotein receptor 2	Asgr2	0.963757	-1.1983	0.00574957	-7.08585
79251	Aspartoacylase	Aspa	0.675919	-1.44071	0.00355534	-7.16978
170578	Ankyrin repeat, SAM and basic leucine zipper domain containing 1	Asz1	1.057	-1.15933	0	-112.43
363278	ATG16 autophagy related 16-like 1 (S. cerevisiae) (predicted)	Atg16l1	0.00711111	3.0865	0.042701	-4.1257
313391	ATG4 autophagy related 4 homolog C (S. cerevisiae)	Atg4c	0.0417565	-2.51298	0.114247	-3.02476
24211	ATPase, Na+/K+ transporting, alpha 1 polypeptide	Atp1a1	0.384063	-1.67587	0.0440787	-4.0116
24213	ATPase, Na+/K+ transporting, alpha 3 polypeptide	Atp1a3	0.416028	-1.51427	0.00501767	-6.72386
29598	ATPase, Ca++ transporting, plasma membrane 1	Atp2b1	0.0239172	-2.54668	0.14849	-2.89563
29600	ATPase, Ca++ transporting, plasma membrane 4	Atp2b4	0.192872	1.84273	0.0486433	3.01431
171374	ATP synthase, H+ transporting, mitochondrial F1 complex, beta polypeptide	Atp5b	0.0411899	-2.90067	0.00480909	-7.81585
361875	ATPase, H+ transporting, lysosomal accessory protein 1-like	Atp6ap1l	0.20616	1.75261	0.030233	3.28581
302526	ATPase, H+ transporting, lysosomal accessory protein 2	Atp6ap2	0.190375	-2.04898	0.0429296	-4.39238
24941	ATPase, Cu++ transporting, alpha polypeptide	Atp7a	0.341203	-1.8266	0.0326852	-4.49171
291555	ATPase, Class I, type 8B, member 1	Atp8b1	0.00280142	3.54029	0.00192478	4.95365
307992	Similar to mKIAA0534 protein (predicted)	Atrnl1	0.616079	-1.49899	0.00045045	-12.5246
170821	Ataxin 10	Atxn10	0.12267	-2.27973	0.0318867	-5.17943
308444	Axl receptor tyrosine kinase	Axl	0.177828	-2.11877	0.00958215	-5.78432
310508	UDP-Gal:betaGlcNAc beta 1,3-galactosyltransferase, polypeptide 3	B3galnt1	0.407991	-1.62802	0.00379027	-7.55777
316583	UDP-GlcNAc:betaGal beta-1,3-N-acetylglucosaminyltransferase 7	B3gnt7	0.661377	1.38144	0.00484004	4.54177
64828	Beta-1,4-N-acetyl-galactosaminyl transferase 1	B4galnt1	0.166648	1.86715	0.00579274	4.51312
309105	Similar to hypothetical protein FLJ40362 (predicted)	B4galnt4	0.0296851	2.49271	0.155526	2.49492
303923	UDP-Gal:betaGlcNAc beta 1,4-galactosyltransferase, polypeptide 4	B4galt4	0.192955	1.81079	0.00681065	4.45093
304127	BTB and CNC homology 1 (predicted)	Bach1	0.002	-4.48258	0.000622837	-11.2045
690038	Similar to Bcl2-associated athanogene 2	Bag2	0.0498113	-2.53057	0.00291489	-7.76731
306257	Brca1 associated protein 1 (predicted)	Bap1	0.917978	1.25547	0.000747126	6.08035
364680	BarH-like homeobox 1 (predicted)	Barx1	0.19265	1.81916	0.00869615	4.21594
64160	Brain abundant, membrane attached signal protein 1	Basp1	0.952925	1.24826	0.0417042	3.22601
314126	Bromodomain adjacent to zinc finger domain, 1A (predicted)	Baz1a	0.0128714	-3.23095	0.021609	-4.94654
368002	Bromodomain adjacent to zinc finger domain protein 1B	Baz1b	0.0258431	-3.06189	0.0216109	-5.00347
317627	Bromodomain adjacent to zinc finger domain, 2B (predicted)	Baz2b	0.015132	-3.22329	0.293701	-2.51792
310838	Breast cancer anti-estrogen resistance 3 (predicted)	Bcar3	0.0207773	-2.85442	1.24979	-1.07538
314423	B-cell leukemia/lymphoma 11B (predicted)	Bcl11b	0.0347301	2.44873	0.0225811	3.52067
24888	Bcl2-like 1	Bcl2l1	0.0292023	-2.7081	0.0267018	-4.66785
309696	Breakpoint cluster region (predicted)	Bcr	0.475632	1.49577	0.00910312	4.1393
117099	3-hydroxybutyrate dehydrogenase, type 1	Bdh1	0.119744	-2.12929	0.00311504	-7.54381
295458	3-hydroxybutyrate dehydrogenase, type 2 (predicted)	Bdh2	0.74203	1.36107	0.0230674	3.60152
501624	Brain expressed X-linked 4	Bex4	1.08957	1.06437	0.0261423	3.3322
25394	Beaded filament structural protein 1	Bfsp1	0.186891	1.79989	0.00193833	5.12037
317407	Basic helix-loop-helix domain containing, class B, 9	Bhlhb9	0.300483	1.63123	0.0455744	3.19346
79431	Basic helix-loop-helix domain containing, class B2	Bhlhe40	0.273248	-1.88887	0.0251068	-4.75644
117095	Data not found	Bhlhe41	0.294835	-1.68102	0.0240321	-4.52723
117028	Bridging integrator 1	Bin1	0.0692601	-2.44349	0.0431721	-4.19465
60371	Baculoviral IAP repeat-containing 2	Birc2	0.0938609	-2.33207	0.0127157	-5.93018
83470	Bone morphogenetic protein 1	Bmp1	0.137245	-2.04691	0.0464828	-3.81499
29373	Bone morphogenetic protein 2	Bmp2	0.46932	-1.46021	0	-27.647
25667	Bone morphogenetic protein 3	Bmp3	0.0120476	-2.97226	1.03076	1.10234
25296	Bone morphogenetic protein 4	Bmp4	0.00416667	3.35556	0.152414	2.20872
25644	Bone morphogenetic protein 6	Bmp6	0.240618	1.72213	0.00340326	4.84241
300050	Block of proliferation 1	Bop1	0.433765	1.55143	0.0142372	3.84815
294276	Bromodomain containing 2	Brd2	0.0226564	-2.87698	0.931021	-1.41194
362844	Bromodomain containing 4	Brd4	0.36677	-1.56395	0.0227231	-4.4049
314647	bruno-like 5, RNA binding protein (Drosophila)	Brunol5	0.145323	1.92427	0.0119315	4.04097
192675	Bartter syndrome, infantile, with sensorineural deafness (Barttin)	Bsnd	0.705043	1.26642	0.0321663	3.37793
81506	Bone marrow stromal cell antigen 1	Bst1	0.88467	-1.29461	0	-23.8405
378947	Bone marrow stromal cell antigen 2	Bst2	1.00887	1.02037	0.00567753	-6.58861
407781	Butyrophilin-like 3	Btnl1	0.51694	1.39701	0.0188937	3.58317
298566	Complement component 1, q subcomponent, alpha polypeptide	C1qa	0.798791	-1.22117	0	-22.2063
29687	Complement component 1, q subcomponent, beta polypeptide	C1qb	1.04055	-1.13835	0	-31.9252
362634	Complement component 1, q subcomponent, gamma polypeptide	C1qc	1.10107	-1.08639	0	-30.0673
24231	Complement component 2	C2	0.967658	-1.2156	0	-24.8061
24232	Complement component 3	C3	0.110884	-2.23555	0.000618375	-10.745
84007	Complement component 3a receptor 1	C3ar1	0.421676	1.55163	0	-20.7718
113959	Complement component 5, receptor 1	C5ar1	0.298614	-1.85171	0.000203488	-15.0084
24237	Complement component 6	C6	1.0354	1.12633	5.7e-05	-18.2808
114862	Calcium channel, voltage-dependent, T type, alpha 1H subunit	Cacna1h	0.397008	1.58142	0.00083871	5.95856
306243	Calcium channel, voltage-dependent, alpha 2/delta 3 subunit	Cacna2d3	0.0290502	-2.64773	0.372112	-1.98938
289144	Calcyclin binding protein	Cacybp	0.121724	-2.27403	0.0403204	-4.78062
363058	Cell adhesion molecule 1	Cadm1	0.00874552	2.96299	0.000656566	6.16542
360882	Immunoglobulin superfamily, member 4B (predicted)	Cadm3	0.255816	1.67314	0.0010355	5.7752
116506	Calcitonin receptor	Calcr	0.665057	1.39556	0.00469792	4.61591
307100	Calmodulin-like 3	Calml3	0.255965	1.72825	0.00341407	4.87625
691455	Similar to calmodulin-like 4	Calml4	1.01511	1.18665	0.00878043	-5.99478
24245	Calcium/calmodulin-dependent protein kinase II, beta	Camk2b	0.275514	1.63747	0.0116982	4.04469
83506	Calcium/calmodulin-dependent protein kinase kinase 2, beta	Camkk2	0.672628	1.34989	0.0452938	-3.97469
29154	Calpain 2	Capn2	0.0583696	-2.51817	0.00565578	-7.08096
29155	Calpain 3	Capn3	0.326048	1.59115	0.0024159	-7.73666
308588	Carbonic anhydrase 11	Car11	0.518939	1.46601	0.0360165	3.33059
363085	carbonic anyhydrase 12	Car12	0.48736	1.47956	0.00454641	4.64337
54231	Carbonic anhydrase 2	Car2	0.899733	-1.10349	0.0187174	-4.64908
297814	Carbonic anhydrase 8	Car8	0.0445781	-2.58969	0.765137	-1.70788
64171	Caspase recruitment domain family, member 9	Card9	0.941901	1.23585	0.0174878	-5.00711
260416	calcium regulated heat stable protein 1	Carhsp1	0.815989	1.27631	0.0426767	3.17307
293638	Cysteinyl-tRNA synthetase (predicted)	Cars	0.00475439	-3.76415	1.14246	-1.19745
25166	Caspase 1	Casp1	0.506805	-1.60159	0.00130372	-9.84364
25404	Caveolin	Cav1	0.620883	1.40863	0.0140093	3.92197
363425	Caveolin 2	Cav2	0.53838	1.42672	0.0189807	3.68033
361391	Core binding factor beta	Cbfb	0.0222066	-3.11414	0.0219886	-5.54792
303730	Similar to chromobox homolog 2	Cbx2	0.0438889	2.37764	0.412785	1.91602
315136	Chromobox homolog 6	Cbx6	0.135762	1.93912	0.0127163	3.98068
246768	PKD2 interactor, golgi and endoplasmic reticulum associated 1	Cby1	0.592117	1.44485	0.0147599	3.85736
295462	Similar to hypothetical protein FLJ20647 (predicted)	Ccdc109b	0.0515476	-2.51789	0.000529412	-11.9782
311051	coiled-coil domain containing 148	Ccdc148	0.00538889	3.47983	0.895775	1.33813
296081	Coiled-coil domain containing 32	Ccdc32	0.0153202	-3.42999	0.363879	-2.33572
360613	Coiled-coil domain containing 49 (predicted)	Ccdc49	0.709631	-1.36524	0.0299011	-4.42183
362994	coiled-coil domain containing 65	Ccdc65	0.0213233	-2.92133	0.0681382	-3.5854
300359	Similar to hypothetical protein FLJ23518	Ccdc82	0.294163	-1.78009	0.0485871	-3.94123
100036765	Coiled-coil domain containing 92	Ccdc92	0.891305	-1.21229	0.00227273	-7.79218
29397	chemokine (C-C motif) ligand 11	Ccl11	0.460474	1.37607	0.0102144	3.95804
29538	Chemokine (C-C motif) ligand 20	Ccl20	0.0195486	-2.80701	0.325296	-2.13392
288593	Chemokine (C-C motif) ligand 24	Ccl24	0.94318	-1.26031	8e-05	-18.6474
287910	Chemokine (C-C motif) ligand 6	Ccl6	0.776325	-1.2869	0.000154321	-15.5225
287561	Chemokine (C-C motif) ligand 7	Ccl7	1.13066	-1.10882	0.0328671	-4.28081
58919	Cyclin D1	Ccnd1	1.10686	1.08313	0.0446929	-4.0194
84389	Cyclin H	Ccnh	0.0210013	-3.09267	0.030178	-4.91022
289500	Cyclin I (predicted)	Ccni	0.00986373	-3.6626	0.213003	-2.78951
316452	Similar to hypothetical protein FLJ40432 (predicted)	Ccnyl1	0.00236842	-4.8542	0.0371556	3.29075
57301	Chemokine (C-C motif) receptor 1	Ccr1	0.00215278	-4.9922	0.0671192	-3.59491
117027	Chemokine (C-C motif) receptor 3	Ccr3	0.751165	1.19126	0.00115497	-9.18074
287673	Chemokine (C-C motif) receptor 7	Ccr7	0.536851	1.4572	0.0149237	-6.13241
310395	Similar to Nocturnin (CCR4 protein homolog)	Ccrn4l	0.177593	-1.90745	0.00159091	-9.04193
60350	CD14 antigen	Cd14	0.86731	-1.24498	0.00114216	-9.88691
312701	CD163 molecule	Cd163	0.850734	-1.33283	0	-43.65
24560	Cd200 antigen	Cd200	0.824765	1.12647	0.0329958	-4.09956
293669	CD248 molecule, endosialin	Cd248	0.00949495	2.98828	0.194306	2.28937
295629	CD302 antigen	Cd302	0.779133	-1.36418	0.00180342	-8.7501
29184	Cd36 antigen	Cd36	0.00844671	-3.6657	0	-40.0714
25668	CD38 antigen	Cd38	0.0901457	-2.37397	0.00691653	-6.66887
24932	CD4 antigen	Cd4	0.539231	-1.56357	0.0340274	-4.32162
171369	Tumor necrosis factor receptor superfamily, member 5	Cd40	0.0286766	-2.75597	0.0239197	-4.48741
29333	Membrane cofactor protein	Cd46	0.025937	2.53775	0.0361999	3.00371
117054	CD52 antigen	Cd52	0.0330736	2.45075	0.210739	2.23301
64036	Cd55 molecule	Cd55	0.0130776	-3.23503	0	-23.4274
287435	CD68 antigen	Cd68	1.09434	-1.0922	0.000787487	-10.5239
56822	Cd86 antigen	Cd86	0.00157658	-5.10833	0	-36.1445
362638	cytidine deaminase	Cda	0.0475215	-2.55594	0.917405	1.44438
309175	CDC42 effector protein (Rho GTPase binding) 2	Cdc42ep2	0.0725183	-2.33643	8.06e-05	-16.6377
303653	CDC42 effector protein (Rho GTPase binding) 4 (predicted)	Cdc42ep4	0.0161395	-3.25804	7.81e-05	-17.2449
305984	Cell division cycle associated 2	Cdca2	0.0921641	-2.18528	0.00117391	-9.24633
619566	Similar to transcription factor RAM2	Cdca7l	0.277432	1.68242	0.0438862	3.217
84407	Cadherin 11	Cdh11	0.203975	1.77867	0.0153719	3.83814
192248	cadherin 13	Cdh13	0.0260974	2.51392	0.0704326	2.84478
266732	Cdig2 protein	Cdig2	0.0184199	-3.18958	0.00883853	-6.57164
114851	Cyclin-dependent kinase inhibitor 1A	Cdkn1a	0.110897	-2.09703	0.0116535	-5.48073
246060	Cyclin-dependent kinase inhibitor 1C (P57)	Cdkn1c	1.115	-1.10052	0.0184567	-4.8941
25164	Cyclin-dependent kinase inhibitor 2B (p15, inhibits CDK4)	Cdkn2b	0.08657	-2.18797	0.00136704	-9.19009
81925	CDP-diacylglycerol synthase 1	Cds1	1.07481	1.14707	0.000619213	-11.4297
85254	CDW92 antigen	Cdw92	0.0376524	-2.77758	0.00104357	-10.0775
81613	CEA-related cell adhesion molecule 1	Ceacam1	1.16571	1.06753	0	-31.5609
24252	CCAAT/enhancer binding protein (C/EBP), alpha	Cebpa	0.0481644	-2.50065	0.000394945	-13.018
25695	CCAAT/enhancer binding protein (C/EBP), delta	Cebpd	0.110376	-2.04885	0.00640327	4.47749
311573	Similar to centrosomal Nek2-associated protein 1 (predicted)	Cep250	0.241571	1.74129	0.0466234	3.15226
294257	Complement factor B	Cfb	1.19055	-1.00119	0.000533854	-11.2508
54249	Complement factor D (adipsin)	Cfd	1.17124	1.01346	0.000608856	-11.2283
155012	Complement component factor H	Cfh	0.934317	-1.23553	0	-23.8829
289057	Complement component factor h-like 1	Cfhl1	0.688633	-1.45992	0	-25.5856
366624	Cofilin 2, muscle (predicted)	Cfl2	0.8771	-1.2832	0.0331759	-4.33219
117279	CASP8 and FADD-like apoptosis regulator	Cflar	0.0247214	-2.87757	0.00220111	-8.36978
299314	Properdin factor, complement	Cfp	1.09747	-1.07148	0.0136934	-5.40772
310655	Cingulin (predicted)	Cgn	0.681198	-1.30339	0.000302245	-13.5739
315795	Cingulin-like 1	Cgnl1	0.640023	1.35661	0.0156871	3.78556
245918	Cell growth regulator with EF hand domain 1	Cgref1	0.0020922	-4.28879	1.16524	-1.08886
312559	Coiled-coil-helix-coiled-coil-helix domain containing 4	Chchd4	0.265127	1.69137	0.000816993	5.94501
297436	Coiled-coil-helix-coiled-coil-helix domain containing 6 (predicted)	Chchd6	0.685737	1.33283	0.0352619	3.32203
303241	Chromodomain helicase DNA binding protein 3	Chd3	0.565196	1.4475	0.0443784	3.19326
312974	Chromodomain helicase DNA binding protein 7	Chd7	0.462448	1.50076	0.00239631	-8.2132
24259	chromogranin B	Chgb	0.00821839	3.04955	0.112441	2.5553
89824	Chitinase 3-like 1	Chi3l1	1.16778	1.07088	0.000101351	-15.3666
83835	Cysteine-rich hydrophobic domain 2 (predicted)	Chic2	0.0515949	-2.51864	0.0322697	-4.40296
289032	Chitinase 1 (chitotriosidase) (predicted)	Chit1	1.08298	1.16274	0.0372293	-4.07501
29194	Choline kinase alpha	Chka	0.00479351	-3.73303	0.348803	-2.25141
362866	Choline phosphotransferase 1	Chpt1	0.875017	1.23643	0.0442508	3.10651
53949	Cholinergic receptor, muscarinic 5	Chrm5	0.000833333	4.20319	0.0394601	3.07931
25102	Cholinergic receptor, nicotinic, alpha polypeptide 5	Chrna5	0.96637	-1.21115	0.00586441	-6.93541
83681	Cytokine inducible SH2-containing protein	Cish	0.00271144	-4.12048	0.000570012	-11.4116
24265	Creatine kinase, muscle	Ckm	0.303802	-1.70249	0.0344812	-4.16188
498709	Similar to Cyclin-dependent kinases regulatory subunit 2 (CKS-2) (predicted)	Cks2	0.265146	-1.78019	0.00646689	-6.45407
308016	Chloride channel, calcium activated, family member 2 (predicted)	Clca5	0.879052	-1.2564	0.000498634	-11.7284
60586	chloride channel 4-2	Clcn4-2	0.0407463	2.43503	0.329881	1.90224
84588	Claudin 11	Cldn11	0.00216667	-3.64791	0.238633	-2.27275
304407	Claudin 4	Cldn4	0.00542005	-3.58971	0.0018262	-8.59231
500337	Similar to C-type lectin-like receptor-1 (predicted)	Clec1a	0.354153	-1.59573	0.0109374	-5.80181
500336	Similar to C-type lectin-like receptor 2 (predicted)	Clec1b	1.08039	1.14895	0.000493827	-11.0726
502902	Similar to Clecsf12 protein (predicted)	Clec7a	1.10883	-1.10657	0.00148452	-9.4379
296566	Chloride intracellular channel 3	Clic3	0.663144	1.27199	0.0100247	4.12252
83718	Chloride intracellular channel 4	Clic4	0.00324324	-3.99734	0.00303347	-8.22966
298801	CAP-GLY domain containing linker protein family, member 4	Clip4	0.0243293	-2.87882	0.0387538	-3.88416
287269	CDC like kinase 4	Clk4	0.40792	-1.66143	0.0164839	-5.95327
60447	Clock homolog (mouse)	Clock	0.394441	1.55438	0.0156993	3.85447
171394	Calsyntenin 2	Clstn2	1.01951	-1.21338	0.0456689	3.12986
116561	Clathrin, light polypeptide (Lcb)	Cltb	0.421147	-1.58797	0.0119622	-5.45719
60669	Chemokine-like receptor 1	Cmklr1	0.038214	-2.84475	0.0130008	-5.44674
113892	Camello-like 3	Cml3	1.14196	1.11369	0.0109603	-5.62092
307212	Carnosine dipeptidase 1 (metallopeptidase M20 family)	Cndp1	0.87733	-1.2112	0	-42.0219
365217	Similar to cornifelin (predicted)	Cnfn	0.298145	1.63781	0.0014881	5.47206
85258	Cyclic nucleotide gated channel alpha 4	Cnga4	0.103168	-2.13842	0.00145028	-9.3461
361705	Cornichon homolog 2 (Drosophila)	Cnih2	0.642954	1.39359	0.00326832	4.90757
309387	Cyclin M1 (predicted)	Cnnm1	0.658472	1.38407	0.00776452	4.17498
116658	contactin 4	Cntn4	0.0203914	-2.78355	1.0428	1.26898
303240	Centrobin, centrosomal BRCA2 interacting protein (predicted)	Cntrob	0.152719	1.87287	0.0348831	3.35356
311088	Cobl-like 1 (predicted)	Cobll1	0.448379	-1.56728	0.0185768	3.65812
362735	coagulation factor C homolog, cochlin (Limulus polyphemus)	Coch	0.041681	-2.42784	0.365416	1.72623
290905	Procollagen, type IV, alpha 1	Col4a1	0.100681	2.01025	0.0150422	3.80897
85250	Procollagen, type V, alpha 2	Col5a2	0.204185	1.78337	0.00878449	4.24561
294337	Procollagen, type VI, alpha 1 (predicted)	Col6a1	0.442838	1.51339	0.0272203	3.44965
367313	Procollagen, type VI, alpha 3	Col6a3	0.304968	1.57836	0.00204906	5.08859
313592	Procollagen, type VIII, alpha 2 (predicted)	Col8a2	0.00969017	-3.36048	0.252714	2.25163
361289	Collectin sub-family member 12	Colec12	0.567663	-1.45398	0.0126764	-5.48428
289596	corin, serine peptidase	Corin	0.00171171	3.84531	0.375534	1.71686
313235	Coronin, actin binding protein 2A	CORO2A	0.0115758	2.96776	0.0158374	3.73563
360229	cytochrome c oxidase, subunit VIIIc	Cox8c	0.0288388	-2.71756	0.376108	-1.32486
24268	Ceruloplasmin	Cp	0.534606	-1.59932	0	-43.3613
25306	Carboxypeptidase D	Cpd	0.0223547	-2.92477	0.000836013	-10.3306
25669	Carboxypeptidase E	Cpe	0.444853	1.36409	0.0306059	3.21593
293056	Cytoplasmic polyadenylation element binding protein 1 (predicted)	Cpeb1	0.644932	1.17503	0.00896615	4.06416
81646	CAMP responsive element binding protein 1	Creb1	0.566548	1.41135	0.0223876	3.5914
362339	CAMP responsive element binding protein 3-like 2	Creb3l2	0.410273	-1.53145	0.0305723	3.42375
64827	Cysteine-rich secretory protein 1	Crisp1	0.00404167	-3.78278	0.0826371	-3.41306
81923	Cysteine-rich secretory protein 2	Crisp2	0	7.57024	0.0001341	6.65788
171547	Cysteine-rich secretory protein LCCL domain containing 2	Crispld2	1.07322	-1.07924	0.00246956	-7.87482
24277	Crystallin, gamma C	Crygc	0.000769231	4.69274	0.000307018	6.475
78965	Colony stimulating factor 1 (macrophage)	Csf1	0.361298	1.57888	0.00115819	5.57069
25610	Colony stimulating factor 3 (granulocyte)	Csf3	0.00774232	-3.35167	0.0508553	-3.72509
58822	Casein kinase 1, epsilon	Csnk1e	0.161193	-2.00698	0.0063904	4.46957
311093	Cysteine-serine-rich nuclear protein 3	Csrnp3	0.062818	2.23277	0.000240385	6.78861
366219	Cystatin 10 (chondrocytes) (predicted)	Cst10	0.0283807	2.55605	1.20653	1.03485
296257	Cystatin F (leukocystatin) (predicted)	Cst7	0.478844	1.48953	0.0166324	3.83104
296220	cystatin-like 1	Cstl1	0.279691	-1.00574	0.044647	-2.96094
81717	C-terminal binding protein 2	Ctbp2	0.0806588	-2.52031	0.0216021	-4.89491
291414	CTD (carboxy-terminal domain, RNA polymerase II, polypeptide A) phosphatase, subunit 1 (predicted)	Ctdp1	0.000952381	-4.87397	0.197745	-2.68924
301056	CTD (carboxy-terminal domain, RNA polymerase II, polypeptide A) small phosphatase-like	Ctdspl	0.470822	-1.58663	0.0196161	3.6813
297357	Catenin (cadherin associated protein), alpha 2	Ctnna2	0.151828	1.88754	0.00769139	4.21976
84353	Catenin (cadherin associated protein), beta 1	Ctnnb1	0.00372294	-4.16347	4.42e-05	-21.7776
25423	Cathepsin C	Ctsc	0.0140525	-3.40618	0.000618182	-12.0657
171293	Cathepsin D	Ctsd	0.0855937	-2.51558	0.0297601	-4.91904
25424	Cathepsin E	Ctse	0.886667	1.26984	0.0349781	-4.27487
25425	Cathepsin H	Ctsh	1.04307	-1.15454	0.000886412	-10.4827
29175	Cathepsin K	Ctsk	0.0360266	-2.6053	0.15732	-2.69956
25697	Cathepsin L	Ctsl1	1.02843	-1.15652	0.000230203	-14.0997
50654	Cathepsin S	Ctss	0.613299	-1.5077	0.0161085	-4.99085
29428	CUG triplet repeat, RNA binding protein 2	Cugbp2	0.627374	1.40257	0.0483974	3.16
171056	Chemokine (C-X3-C) receptor 1	Cx3cr1	0.0333826	2.47725	0.754889	1.64242
81503	Chemokine (C-X-C motif) ligand 1	Cxcl1	1.17318	1.00654	0.00181895	-8.55053
497942	Similar to chemokine (C-X-C motif) ligand 16	Cxcl16	0.0702249	-2.43906	0	-30.6215
114105	Chemokine (C-X-C motif) ligand 2	Cxcl2	1.16015	-1.07323	0.0453775	-3.89979
171551	Gene model 1960, (NCBI)	Cxcl3	0.0222754	-2.71482	1.00536	-1.15544
246759	Chemokine (C-X-C motif) ligand 9	Cxcl9	1.09249	-1.08294	0.049715	-4.00852
84348	Chemokine orphan receptor 1	Cxcr7	0.147579	-2.10521	0.00136406	-9.5132
66021	Cytochrome b-245, beta polypeptide	Cybb	0.598017	-1.53629	0.000696767	-11.3662
25146	Cytochrome P450, family 17, subfamily a, polypeptide 1	Cyp17a1	0.156206	1.79415	0.0309667	3.10824
154985	Cytochrome P450, family 26, subfamily A, polypeptide 1	Cyp26a1	1.0674	-1.10618	0	-29.7803
286953	Cytochrome P450IIB3	Cyp2b3	0.92429	1.2528	0.0214411	3.6291
266684	Cytochrome P450, family 2, subfamily d, polypeptide 1	Cyp2d1	1.16966	-1.02302	0.000572139	-11.5408
25642	Cytochrome P450, family 3, subfamily a, polypeptide 23/polypeptide 1	Cyp3a23/3a1	0.551462	1.44133	0.0360504	3.31644
298423	Cytochrome P450, family 4, subfamily a, polypeptide 14	Cyp4a3	0.201061	1.78414	0	8.93082
500801	Cytochrome P450, family 4, subfamily f, polypeptide 17 (predicted)	Cyp4f17	0.864293	1.30125	0.0228272	3.57887
83476	Cysteine rich protein 61	Cyr61	0.0872725	-2.16728	8.13e-05	-16.6016
116691	Pleckstrin homology, Sec7 and coiled-coil domains 1	Cyth1	0.00484331	-3.77348	0.00171861	-8.92169
79128	Disabled homolog 2 (Drosophila)	Dab2	1.08202	-1.13967	0.00249621	-8.20161
500666	Similar to dapper 1 (predicted)	Dact1	0.018856	2.63127	0	16.7356
306722	Death associated protein kinase 1 (predicted)	Dapk1	0.256126	-1.84654	0.0181882	-4.88989
300799	Death-associated kinase 2	Dapk2	1.10431	1.14868	0.0169119	-4.92182
499941	SCF apoptosis response protein 1	Dbndd2	0.550421	1.45148	0.0188816	3.73581
313296	DDB1 and CUL4 associated factor 12-like 1	Dcaf12l1	0.0208588	-2.73131	0.122987	-2.90904
291130	Doublecortin domain containing 2	Dcdc2	0.035992	-2.54691	0.88813	1.46448
308912	Dachsous 1 (Drosophila) (predicted)	Dchs1	0.323427	-1.76978	0.0133788	-5.49898
29139	Decorin	Dcn	0.692693	1.36228	0.0122947	4.01166
64157	Dimethylarginine dimethylaminohydrolase 1	Ddah1	0.0245432	-2.76182	0.300488	2.11227
24311	Dopa decarboxylase	Ddc	0.290428	1.66539	0.00410504	4.71918
305816	DDHD domain containing 1	Ddhd1	0.048061	-2.51241	0.186426	-2.66851
680971	Similar to DDHD domain containing 2	Ddhd2	0.361966	-1.76642	0.045817	-4.22544
685781	Discoidin domain receptor tyrosine kinase 2	Ddr2	0.902001	-1.21624	0.0171429	-5.02933
117543	2,4-dienoyl CoA reductase 1, mitochondrial	DECR1	0.0169343	-2.78353	0.706294	1.51267
303794	DiGeorge syndrome critical region gene 6 (predicted)	Dgcr6	0.711416	-1.34467	0.0294476	-4.33325
25666	Diacylglycerol kinase, gamma	Dgkg	1.14476	1.11178	0.000924195	-9.78059
298298	24-dehydrocholesterol reductase	Dhcr24	0.263415	1.6899	0.00714103	4.40681
289338	Dispatched homolog 1 (Drosophila) (predicted)	Disp1	1.04606	-1.01277	0.0158374	3.83602
171548	Dickkopf homolog 3 (Xenopus laevis)	Dkk3	0.410867	1.51825	0.00583807	4.51186
287638	Distal-less homeobox 3 (predicted)	Dlx3	0.373717	1.57623	0.0306007	3.30953
245961	Dimethylglycine dehydrogenase precursor	Dmgdh	0.00476812	-3.58813	0.955277	-1.30279
361548	Similar to 1110014F24Rik protein (predicted)	Dmkn	0.154872	1.85642	0.00067402	6.11525
313484	DMRT-like family B with proline-rich C-terminal, 1	Dmrtb1	0.0118519	2.87631	0.448228	-1.90732
117253	Dynein, axonemal, heavy polypeptide 11	Dnah11	0.00539548	3.21932	0.169359	2.13455
360654	Dynein, axonemal, intermediate polypeptide 2	Dnai2	0.819713	1.30252	0.00699482	4.42596
619393	J domain protein 1	Dnajc12	0.00452899	-3.93028	0.000914316	-10.6231
360699	DnaJ (Hsp40) homolog, subfamily C, member 28	Dnajc28	0.00624378	3.32706	0.0158251	3.69576
685664	Dynein, axonemal, light chain 1	Dnal1	0.22711	-1.76626	0.0166876	3.67628
59296	Deoxyribonuclease II beta	Dnase2b	1.16816	-1.05889	0.00198044	-8.2518
25751	Dynamin 2	DNM2	0.00117284	4.14885	0.011907	3.87066
313438	Dedicator of cytokinesis 11	Dock11	0.673819	-1.46113	0.0326601	-4.41295
499337	Similar to dedicator of cytokinesis 8	Dock8	0.685792	1.24182	0.0387503	-4.27749
259237	Dedicator of cytokinesis 9	Dock9	0.73596	-1.40511	0.046293	3.18132
304077	Dopey family member 2 (predicted)	Dopey2	0.591751	1.43578	0.0113948	4.08347
362831	Pleckstrin homology domain containing, family J member 1	Dot1l	0.0928831	-2.25268	0.0250033	-4.68231
315496	Dpy-19-like 1 (C. elegans) (predicted)	Dpy19l1	1.08171	-1.13804	0.0177522	-4.8775
679937	Similar to CG4025-PA	Dram	0.0244808	-2.84912	0.000307018	-13.2729
316313	Dystonin	Dst	0.00244186	3.56214	0.389214	1.93847
266807	Dual oxidase 1	Duox1	1.17272	1.04068	0.0226247	-4.66138
311374	Similar to cDNA sequence BC019755 (predicted)	Duoxa1	1.09093	1.11636	0.00745641	-6.16413
361002	Dual specificity phosphatase 13	Dusp13	0.105746	-2.07216	0.0365379	-4.08402
361242	Dual specificity phosphatase 22 (predicted)	Dusp22	1.16807	-1.07284	0.0285622	-4.58826
306527	Similar to 2310043K02Rik protein	Dusp26	0.0162838	2.72147	0.0686726	2.9204
361679	Dual specificity phosphatase 8 100fold higher affinity to JNK/p38	Dusp8	0.15116	-1.89748	0.0349781	-4.14566
306226	Similar to double homeobox protein (predicted)	Duxbl	0.201889	1.76618	0.000245098	6.83133
304775	Dual-specificity tyrosine-(Y)-phosphorylation regulated kinase 3	Dyrk3	0.36061	1.58239	0.0385942	3.28308
306261	ELL associated factor 1 (predicted)	Eaf1	0.0184207	-3.16244	0.168881	-2.94206
361668	Early B-cell factor 3 (predicted)	Ebf3	0.0302468	-2.64559	0.157727	-2.87415
680609	Similar to Interleukin-27 beta chain precursor (IL-27B) (Epstein-Barr virus-induced gene 3 protein homolog)	Ebi3	0.0184124	-3.05344	0.0148754	-5.3075
361465	Enoyl Coenzyme A hydratase domain containing 1	Echdc1	0.91965	-1.29423	0.000466102	-12.3857
362374	Similar to Expressed sequence AW146242 (predicted)	Ecop	0.363893	1.5706	0.0116318	4.05176
24323	Endothelin 1	Edn1	0.00487879	-3.73148	0.00062137	-10.7517
24326	Endothelin receptor type A	Ednra	0.399273	-1.52428	0.0226463	-4.65628
50672	Endothelin receptor type B	Ednrb	0.295174	-1.80601	0	-41.3684
315500	Similar to RIKEN cDNA 2310005P05	Eepd1	0.333173	-1.68593	0.00710111	-6.21303
310643	Ephrin A4 (predicted)	Efna4	0.87743	1.19812	0.0355299	-4.02775
25186	Ephrin B1	Efnb1	0.62628	1.29951	0.0215612	3.54295
290212	Embryonal Fyn-associated substrate	Efs	0.351045	1.57959	0.0168473	3.67456
24329	Epidermal growth factor receptor	Egfr	1.12824	-1.07107	0.0479964	-3.85546
24330	Early growth response 1	Egr1	0.0400947	-2.64536	0.0054087	-6.90704
25148	Early growth response 3	Egr3	0.0426787	-2.6297	0.160869	-2.9208
25129	Early growth response 4	Egr4	0.466528	1.46563	0.0109361	-5.60855
361512	EH-domain containing 2	Ehd2	0.0853505	2.09103	0.000582011	6.33935
192204	EH-domain containing 4	Ehd4	0.406006	-1.55106	0.00191358	-8.48398
297481	Similar to eukaryotic translation initiation factor 4E member 3	Eif4e3	0.284129	-1.88345	0.00837845	-6.68858
298567	Elastase 3B, pancreatic (predicted)	Ela3b	0.243326	1.7242	0.00296364	4.94839
286973	ELAV (embryonic lethal, abnormal vision, Drosophila)-like 2 (Hu antigen B)	Elavl2	0.223644	1.75395	0.0290416	3.32796
85424	E74-like factor 1	Elf1	0.0322943	-2.9306	0.42703	-2.20011
25043	Elastin	Eln	0.201187	1.81688	0.00502518	4.59478
64124	EGF, latrophilin and seven transmembrane domain containing 1	Eltd1	0.689205	1.35937	0.024218	3.44735
685462	Similar to EMI domain containing 1	Emid1	0.493958	-1.32054	0.00177321	5.3266
25314	Epithelial membrane protein 1	Emp1	0.448258	-1.5261	0.000178571	-15.1225
316137	EGF-like module containing, mucin-like, hormone receptor-like sequence 1	Emr1	1.16578	1.03988	0.00251869	-8.11246
24334	Enolase 2, gamma	Eno2	0.97338	-1.13091	0.0397645	3.26798
316249	Ectonucleotide pyrophosphatase/phosphodiesterase 5	Enpp5	0.513272	-1.61986	0.0387822	-4.24771
64519	Ectonucleoside triphosphate diphosphohydrolase 1	Entpd1	1.1429	1.09904	0.0124947	-5.48163
59317	Erythrocyte protein band 4.1-like 1	Epb4.1l1	0.743432	1.343	0.0244778	-4.60408
289440	epoxide hydrolase 4	Ephx4	0.030976	2.48923	0.160385	2.44328
316021	EPM2A (laforin) interacting protein 1 (predicted)	Epm2aip1	0.224231	1.74545	0.0324901	3.37941
312812	Epidermal growth factor receptor pathway substrate 8 (predicted)	Eps8	1.01148	-1.056	0.0245083	-4.49791
24337	V-erb-b2 erythroblastic leukemia viral oncogene homolog 2, neuro/glioblastoma derived oncogene homolog (avian)	Erbb2	0.407377	1.57908	0.00640255	4.45042
295619	Ermin, ERM-like protein	Ermn	0	16.4026	0	13.5539
300519	Endothelial cell adhesion molecule	Esam	0.871189	1.24543	0.00469697	-7.04006
292710	Ethylmalonic encephalopathy 1 (predicted)	Ethe1	1.09888	-1.13732	0.00291045	-7.86815
362733	Ets variant gene 1 (predicted)	Etv1	1.043	1.13485	0.000651927	-10.3625
289712	Ellis van Creveld gene homolog (human)	Evc	0.0202575	-2.97524	0.118132	-3.18496
171059	Extracellular peptidase inhibitor	Expi	1.05728	1.17892	0.00258235	5.02502
306761	Coagulation factor XII (Hageman factor)	F12	0.911044	-1.05741	0.000827957	-9.83722
60327	Coagulation factor XIII, A1 subunit	F13a1	0.62465	-1.47704	0	-21.2455
25439	Coagulation factor II (thrombin) receptor	F2r	0.793492	1.32637	0.0417708	3.22572
25584	Coagulation factor III	F3	0.000833333	-5.18803	0	-62.52
304929	Coagulation factor 5 (mapped)	F5	0.935306	1.20365	7.63e-05	-17.2795
307855	fatty acid 2-hydroxylase	Fa2h	0.697949	1.17815	0.0481271	2.94439
79451	Fatty acid binding protein 4, adipocyte	Fabp4	0.0224368	-3.0542	7.87e-05	-18.4253
287534	Hypothetical LOC287534	Fam101b	0.615063	1.38734	0.0206748	-4.58675
500400	Similar to hypothetical protein MGC39325-like protein	Fam110b	0.230107	1.74595	0.00294261	4.95806
315283	Similar to MGC47262 protein	Fam113b	1.06278	-1.12344	0.0118745	-5.38983
499975	Similar to Drctnnb1a (predicted)	Fam126a	0.00276923	-4.82178	0.44221	-2.12628
290032	Family with sequence similarity 12, member B (epididymal)	Fam12b	1.16951	1.02979	0.0308508	-4.19228
291694	Similar to hypothetical protein MGC37079 (predicted)	Fam13b1	0.0174091	-3.31517	0.2333	-2.65495
289900	Similar to KIAA0974 protein	Fam149b1	0.01625	-2.97902	1.12295	-1.25444
498667	Similar to expressed sequence AW121567 (predicted)	Fam155a	0.00627451	3.1743	0.169189	2.20733
680259	family with sequence similarity 171, member A1 (old Symbol=LOC680259)	Fam171a1	0.684806	1.36153	0.0193926	3.70165
362336	Similar to hypothetical protein B230314O19 (predicted)	Fam180a	0.98823	1.10772	0.0387272	3.23916
303635	Similar to cDNA sequence BC029169	Fam20a	1.09513	-1.09977	0	-23.5108
304334	Similar to cDNA sequence BC004044	Fam20c	0.647072	-1.38995	8.2e-05	-16.809
684972	Hypothetical protein LOC684972	Fam25a	0.0647237	2.27515	0.00216387	5.18331
304050	Family with sequence similarity 3, member B	FAM3B	0.791667	1.31171	0.0213063	-4.73969
305461	Family with sequence similarity 53, member A	Fam53a	0.00255556	-4.12883	0.0140727	-5.46256
681096	Hypothetical protein LOC681096	Fam55c	0.118704	1.95786	0.000859873	5.95814
498311	Similar to hypothetical protein (predicted)	Fam71a	0.566539	1.42245	0.00804906	4.11811
361441	Similar to mammary tumor virus receptor 2 isoform 2	Fam89a	0.256038	1.70545	0.00875187	4.2333
689997	Similar to F33H2.2	Fam91a1	0.0467037	-2.7886	0.082518	-3.89567
192203	Fibroblast activation protein	Fap	0.807538	-1.29357	0.000781759	-10.685
316639	FERM, RhoGEF and pleckstrin domain protein 2 (predicted)	Farp2	0.374688	1.58298	0.0212971	3.64605
246097	Tumor necrosis factor receptor superfamily, member 6	Fas	1.06927	-1.14511	0.0379608	-4.11374
25385	Fas ligand (TNF superfamily, member 6)	Faslg	0.0347657	2.42107	0.023621	3.57754
315191	Fibulin 1 (predicted)	Fbln1	0.894765	-1.16327	0.00272259	-7.61569
114508	Fructose-1,6-bisphosphatase 2	Fbp2	0.00968647	2.98838	0.757041	1.33246
305424	F-box and leucine-rich repeat protein 5 (predicted)	Fbxl5	0.0336667	-2.69306	0.0215915	-4.90839
25047	Fc receptor, IgE, high affinity I, alpha polypeptide	Fcer1a	0.631416	1.34311	0.0375712	3.30105
295279	Fc receptor, IgG, high affinity I	Fcgr1a	0.884703	-1.31678	0	-24.4762
116591	Fc receptor, IgG, low affinity III	Fcgr2a	0.590629	-1.5451	0.0189321	-5.32341
308864	FCH and double SH3 domains 2 (predicted)	Fchsd2	0.00316667	3.4597	0.291158	-2.3217
83517	Ficolin A	Fcn1	1.08087	-1.09236	0.00180448	-8.58571
315745	Feminization 1 homolog b (C. elegans)	Fem1b	0.287318	-1.65975	0.00166667	5.3816
289992	Pleckstrin homology domain containing, family C (with FERM domain) member 1	Fermt2	0.892203	1.26463	0.00495427	4.64888
301737	Fer (fms/fps related) protein kinase, testis specific 2	Fert2	1.13365	1.11997	0.0176784	3.76511
292794	G protein-coupled receptor 43	Ffar2	0.527235	1.47976	0.0124726	3.94922
24366	fibrinogen beta chain	Fgb	0.0177881	2.69158	0.473633	1.75107
246174	FYVE, RhoGEF and PH domain containing 4	Fgd4	0.243734	-1.83924	0.00117733	-8.78039
25443	Fibroblast growth factor 10	Fgf10	0.00113095	4.09557	0	11.4802
170582	Fibroblast growth factor 15	Fgf15	0.0231762	-2.57498	1.09655	-1.22297
79113	Gardner-Rasheed feline sarcoma viral (Fgr) oncogene homolog	Fgr	0.859612	-1.23362	0.0306911	-4.28407
311861	Fibrinogen C domain containing 1	Fibcd1	0.667279	1.30043	0.0219523	3.53254
499856	Hypothetical protein LOC499856	Fibin	0.257814	1.6488	0.021156	3.47418
362520	Fukutin	Fktn	0.483568	-1.6172	0.0444356	-4.3782
303185	Folliculin	Flcn	0.0499841	-2.62157	0.678646	-1.78661
400576	Hypothetical FLJ45831	FLJ45831	0.00421348	-3.77738	0.0290266	-4.36296
366205	Fibronectin leucine rich transmembrane protein 3 (predicted)	Flrt3	0.0287319	-2.89694	0.00271018	-8.54906
314323	Transporter	Flvcr2	1.11778	1.14111	0.00204741	5.16888
25661	Fibronectin 1	Fn1	0.0244896	-2.8515	0	-31.3621
308099	Fibronectin type III domain containing 1	Fndc1	0.22698	1.65294	0.0140456	3.86046
293154	Folate receptor 2 (fetal)	Folr2	1.10294	1.12159	0.00276201	-7.74656
25445	Fos-like antigen 1	Fosl1	0.0341832	-2.64232	0.000442029	-12.5914
84482	Forkhead box O1A	Foxo1	0.102843	2.05303	0.0447968	3.12442
297480	Forkhead box P1	Foxp1	0.256071	-1.90721	0.0379381	3.29869
79209	Fyn-related kinase	Frk	0.0267702	-2.82793	0.148353	-2.56847
252858	FERM domain containing 4B	Frmd4b	0.475545	-1.62002	0.0300567	3.42783
311362	FERM domain containing 5	Frmd5	0.0102673	2.93978	0.00218271	5.01325
301506	Similar to fibronectin type 3 and SPRY domain-containing protein	Fsd1	0.564779	1.44717	0.0252871	3.52681
79210	Follistatin-like 1	Fstl1	0.368681	1.59367	0.0103518	4.12356
304323	FtsJ homolog 2 (E. coli) (predicted)	Ftsj2	1.03849	1.16296	0.0100281	4.12434
286971	Fucosyltransferase 11	Fut11	0.638459	-1.39268	0.00956738	-6.0661
29639	FXYD domain-containing ion transport regulator 2	Fxyd2	1.11494	1.13237	0.00162246	-9.12451
25150	Fyn proto-oncogene	Fyn	0.0242616	-3.08847	0.00625207	-6.82921
289388	G0/G1 switch gene 2	G0s2	1.13422	-1.03938	0.0355957	-4.10941
364738	Similar to GA binding protein transcription factor, beta subunit 2 (GABPB2) (predicted)	Gabpb1l	0.890765	1.15812	0.000309735	6.66672
29709	gamma-aminobutyric acid (GABA) A receptor, gamma 2	Gabrg2	0.404251	1.3765	0.00850535	4.14741
299626	Growth arrest and DNA-damage-inducible 45 beta	Gadd45b	0.259145	-1.70685	0.0237065	-4.66331
292073	Galactosamine (N-acetyl)-6-sulfate sulfatase	Galns	0.712387	-1.26852	0.000177515	-14.4855
293181	UDP-N-acetyl-alpha-D-galactosamine:polypeptide N-acetylgalactosaminyltransferase-like 4 (predicted)	Galntl4	0.391691	-1.65508	0.0120964	-5.56227
360973	Growth arrest-specific 2 like 1 (predicted)	Gas2l1	0.994848	-1.07714	0.0149077	-5.29882
680280	Similar to growth arrest-specific 2 like 3	Gas2l3	0.292214	-1.76517	0.00796804	-6.18044
25172	GATA binding protein 1	Gata1	0.306468	1.6473	0.0268024	3.49003
25159	GATA binding protein 2	Gata2	0.0739316	2.17736	0.000310734	6.72974
81660	Glycine amidinotransferase (L-arginine:glycine amidinotransferase)	Gatm	0.329118	-1.84869	0.000546976	-11.7906
309451	Similar to golgi-specific brefeldin A-resistance guanine nucleotide exchange factor 1 (predicted)	Gbf1	0.447196	1.51652	0.034716	3.3314
171164	Guanylate nucleotide binding protein 2	Gbp2	0.20122	-1.99083	0.0267623	-4.87757
295647	Grancalcin	Gca	1.18694	-1.0229	0.0015168	-9.1896
25283	Glutamate-cysteine ligase, catalytic subunit	Gclc	0.0277269	-2.89827	0.274879	-2.66907
306351	Growth differentiation factor 1 (predicted)	Gdf1	0.0921082	2.06853	0.000573333	6.39904
29455	Growth differentiation factor 15	Gdf15	0.0417513	-2.60255	0.100845	-3.12463
297902	GTP binding protein (gene overexpressed in skeletal muscle) (predicted)	Gem	0.111594	-2.15313	0.00155405	-8.90194
497958	gem (nuclear organelle) associated protein 4	Gemin4	0.0173529	-2.92459	1.10069	1.22294
24388	Growth factor independent 1	Gfi1	0.151916	1.87506	0.00870956	4.246
360518	Glutamine-fructose-6-phosphate transaminase 2	Gfpt2	0	-9.39341	0.00502368	-7.17286
25136	Glial cell line derived neurotrophic factor family receptor alpha 2	Gfra2	0.223216	1.74144	0.00160066	5.37034
25455	Gamma-glutamyl hydrolase	Ggh	1.10914	-1.12489	0.00951767	-5.99747
246766	Glycoprotein galactosyltransferase alpha 1, 3	Ggta1	0.384134	-1.60968	0.0385629	3.28765
29446	Growth hormone releasing hormone	Ghrh	0.935589	1.05741	0.00678478	4.32704
312312	GTPase, IMAP family member 1	Gimap1	0.0835404	2.10092	0.0166693	3.81201
24392	Gap junction membrane channel protein alpha 1	Gja1	0.139996	-2.04769	0.02598	3.51685
79217	Gap junction membrane channel protein alpha 3	Gja3	0.364396	1.55821	0.0241698	3.53793
54256	Gap junction membrane channel protein alpha 6	Gja6	0.00765207	-3.68259	0.165455	-2.71107
394266	Gap junction membrane channel protein beta 2	Gjb2	0.719322	-1.18753	0	-59.0071
302946	GLIS family zinc finger 2 (predicted)	Glis2	0.850797	-1.30742	0.0474852	-3.77082
24399	Glutamate dehydrogenase 1	Glud1	0.0661661	-2.56135	0.00499101	-7.43976
25740	Guanine nucleotide binding protein, alpha z subunit	Gnaz	0.197935	1.81534	0.000501355	6.44939
690825	Similar to guanine nucleotide binding protein (G protein), gamma transducing activity polypeptide 2	Gngt2	0.959512	1.2015	0.000920782	-9.96789
309378	Similar to golgi autoantigen, golgin subfamily a, 7	Golga7b	0.0432003	-2.74691	0.308924	-2.383
25721	Glutamate oxaloacetate transaminase 2, mitochondrial	Got2	0.29894	-1.83744	0.036115	-4.20633
502858	Glycoprotein 9	Gp9	0.111557	1.98713	0.000135659	7.24093
58920	Glypican 1	Gpc1	0.745867	1.34517	0.0360491	3.28274
317322	Glypican 4	Gpc4	0.0182825	2.65689	0.0660122	2.95364
306439	Glycoprotein m6a	Gpm6a	0.717234	1.30806	0.0112728	3.86364
192179	Glycoprotein m6b	GPM6B	0.0166004	2.79341	0.127231	2.41762
113955	Glycoprotein (transmembrane) nmb	Gpnmb	0.944246	-1.21044	0.0124291	-5.50518
308376	G protein-coupled receptor 126 (predicted)	Gpr126	0.427104	-1.53658	0.00376812	-7.28943
291179	G protein-coupled receptor 141	Gpr141	0.498283	-1.5338	0.0294729	-4.47135
498153	Similar to G protein-coupled receptor 146 (predicted)	Gpr146	0.29569	1.64538	0.00259259	5.04153
362436	G protein-coupled receptor 162 (predicted)	Gpr162	0.128004	1.95779	0.000233333	6.97046
679975	G protein-coupled receptor 183	Gpr183	0.207794	1.74042	0.000783664	5.96522
688730	Similar to G protein-coupled receptor 84	Gpr84	0.00713384	-3.40905	0	-37.0596
307288	GRAM domain containing 3	Gramd3	0.0300044	-2.81481	0.0058489	-6.67897
366962	GRB2-related adaptor protein 2	Grap2	1.11515	1.13648	0.00533528	4.5848
289264	Gremlin 2, cysteine knot superfamily, homolog (Xenopus laevis)	Grem2	0.0233851	2.57791	0.388602	1.71664
24409	Glutamate receptor, ionotropic, N-methyl D-aspartate 2A	Grin2a	0.587973	1.43448	9.13e-05	7.68711
24411	Glutamate receptor, ionotropic, NMDA2C	Grin2c	0.266012	1.63955	0.0236734	3.50931
24412	Glutamate receptor, ionotropic, N-methyl D-aspartate 2D	Grin2d	0.196589	1.83281	0.0241013	3.5272
24417	Glutamate receptor, metabotropic 4	Grm4	0.791511	1.32434	0.0258223	3.52568
81672	Glutamate receptor, metabotropic 7	GRM7	0.00580729	3.18261	0.0250222	3.48069
29143	Granulin	Grn	0.613337	-1.45466	0.0123342	-5.48589
79563	GrpE-like 1, mitochondrial	Grpel1	0.644086	-1.39434	0.00133617	-9.07577
360619	Similar to gasdermin 1	Gsdma1	0.933262	1.04529	0.0212864	-4.92817
25260	Glutathione S-transferase theta 1	Gstt1	1.06819	1.13434	0.0431571	3.20598
363614	Gene trap locus F3b	Gtlf3b	0.0031713	-4.17305	0.107766	-3.13282
25656	Guanylate cyclase activator 2a (guanylin)	Guca2a	0.76769	1.32711	0.0130173	3.92816
81675	Glycogenin 1	Gyg1	0.0973106	-2.39594	0.00091195	-10.8833
24437	H1 histone family, member 0	H1f0	0.0269887	2.49703	0.0324284	3.38978
85255	Phytanoyl-CoA 2-hydroxylase 2	Hacl1	0.514261	1.47457	0.0168315	3.81507
363578	Hepatitis A virus cellular receptor 2	Havcr2	0.0237879	-2.90314	0.353688	-2.2202
25632	Hemoglobin alpha, adult chain 1	Hba-a2	0.0266993	1.88297	0.355912	1.26383
25433	Heparin-binding EGF-like growth factor	Hbegf	0.30109	-1.68439	0.000360134	-13.1645
25734	Hemopoietic cell kinase	Hck	1.0943	1.15636	0.00548071	-6.78737
308624	Headcase homolog (Drosophila)	Heca	0.0550447	-2.42958	0.0223264	-4.77488
117240	Hephaestin	Heph	1.16512	1.00821	0.000449853	-12.6555
29199	Hemochromatosis	Hfe	1.0268	-1.14302	0.00192529	-8.44597
360719	Homogentisate 1, 2-dioxygenase	Hgd	0.733296	1.32878	0.0022104	-7.85209
690026	histone linker H1 domain, spermatid-specific 1	Hils1	0.00166667	-3.55444	0.113411	1.12398
192154	huntingtin interacting protein 1	Hip1	0.9359	1.17722	0.000527009	-11.4533
29721	Human immunodeficiency virus type I enhancer binding protein 2	Hivep2	0.0240247	-2.72611	0.617021	-1.76037
25058	Hexokinase 1	Hk1	0.00437037	-3.87183	0.00740454	-6.60969
25059	Hexokinase 2	Hk2	0.00401235	-4.01528	0	-33.1506
25060	Hexokinase 3	Hk3	0.437324	-1.49377	0.000488981	-12.2445
288240	Holocarboxylase synthetase (biotin-(proprionyl-Coenzyme A-carboxylase (ATP-hydrolysing)) ligase)	Hlcs	0.0180293	2.71402	0.00965591	4.01285
364069	H2.0-like homeo box 1 (Drosophila) (predicted)	Hlx	1.17078	1.06151	0.0460907	-3.831
25675	3-hydroxy-3-methylglutaryl-Coenzyme A reductase	Hmgcr	0.0900021	-2.44299	0.00686933	-7.03941
24450	3-hydroxy-3-methylglutaryl-Coenzyme A synthase 2	Hmgcs2	0.291812	1.65166	0.0142656	3.91089
24451	Heme oxygenase (decycling) 1	Hmox1	0.00102564	-4.8666	0.00952074	-5.89035
29578	Heterogeneous nuclear ribonucleoprotein A1	Hnrnpa1	0.0417289	-2.87093	0.0491832	-4.49953
140931	Heterogeneous nuclear ribonucleoprotein H1	Hnrph1	0.0158998	-3.06019	0.286055	-2.48318
29546	Homer homolog 1 (Drosophila)	Homer1	1.11429	-1.06477	0.0178764	-5.04073
29548	Homer homolog 3 (Drosophila)	Homer3	0.073803	-2.36311	0.0334223	-4.35741
313370	Hook homolog 1 (Drosophila) (predicted)	Hook1	0.0294386	-1.59496	0.256675	2.21564
25607	homeo box A1	Hoxa1	0.632619	1.17776	0.0118891	3.90406
24464	Haptoglobin	Hp	0.316563	-1.70011	0	-25.5327
50871	Hippocalcin-like 1	Hpcal1	0.0268461	-3.08797	0.00180377	-9.05658
79242	Hydroxyprostaglandin dehydrogenase 15 (NAD)	Hpgd	0.0920463	1.94203	0.00767311	4.35115
24465	Hypoxanthine guanine phosphoribosyl transferase	Hprt1	0.0666875	-2.6053	0.00225467	-9.17789
304555	Hermansky-Pudlak syndrome 4 homolog (human) (predicted)	Hps4	0.0295558	-2.67078	0.0261654	-4.49456
64537	Heparanase	Hpse	1.16531	-1.07464	0	-22.1886
58917	Hemopexin	Hpx	0.435843	1.53636	0.0312546	3.36943
288025	HRAS-like suppressor (predicted)	Hrasls	0.0119835	2.84212	0.0166849	3.67442
292155	Heparan sulfate 2-O-sulfotransferase 1	Hs2st1	0.787221	1.3237	0.0303754	3.43417
294449	Heparan sulfate (glucosamine) 3-O-sulfotransferase 5	Hs3st5	0.547529	1.4025	0.0483653	3.14885
302489	Similar to heparan sulfate 6-O-sulfotransferase 2 isoform S (predicted)	Hs6st2	0.647695	-1.45735	0.0235096	3.43575
25116	Hydroxysteroid 11-beta dehydrogenase 1	Hsd11b1	1.02204	-1.18331	5.75e-05	-18.4131
246211	Hydroxy-delta-5-steroid dehydrogenase, 3 beta- and steroid delta-isomerase 7	Hsd3b7	0.732711	-1.38455	0.00850325	-6.13115
499413	Similar to heat shock transcription factor 2 binding protein (predicted)	Hsf2bp	0.0136426	-3.13472	0.639655	-1.66731
29734	Stress 70 protein chaperone, microsome-associated, 60kD human homolog	Hspa13	0.0267793	-3.0706	0.0161209	-6.12579
113906	Heat shock 22kDa protein 8	Hspb8	1.12042	1.10938	0.0243865	3.55962
63868	Heat shock protein 1 (chaperonin)	Hspd1	0.0152644	-3.38351	0.0109947	-6.42551
25075	5-hydroxytryptamine (serotonin) receptor 1B	Htr1b	0.856933	1.3016	0.0258904	3.48826
65164	HtrA serine peptidase 1	Htra1	0.825991	1.23445	0.00883184	4.08395
306564	HtrA serine peptidase 4 (predicted)	Htra4	0.917237	-1.14843	0.00290598	-7.57322
64468	hyaluronoglucosaminidase 2	Hyal2	0.410332	1.55922	0.0106454	-5.84557
300993	Hyaluronoglucosaminidase 3	Hyal3	0.948969	-1.1517	0.0395989	-4.03009
81024	Islet cell autoantigen 1	Ica1	0.737604	1.34804	0.0271571	3.48802
316432	Islet cell autoantigen 1-like	Ica1l	0.00413726	-3.74352	0.604924	-1.41522
25464	Intercellular adhesion molecule 1	Icam1	0.14748	-1.81514	0.000720572	-10.6589
25261	Inhibitor of DNA binding 1	Id1	0.0237255	-2.73295	0	-22.1277
25585	Inhibitor of DNA binding 3	Id3	0.198936	-1.74164	0.0211093	-4.61526
170512	Interferon, alpha-inducible protein 27-like	Ifi27l	1.18434	-1.04482	0.0217743	-4.57697
294091	Interferon-induced protein with tetratricopeptide repeats 2	Ifit2	0.0933807	-2.35736	0.00291039	-7.94227
309104	Interferon induced transmembrane protein 6 (predicted)	Ifitm6	0.470154	1.52218	0.0103083	4.09916
24481	Interferon beta 1, fibroblast	Ifnb1	0.0376698	-2.21372	0.238863	-1.98346
303824	Similar to IGF-II mRNA-binding protein 2 (predicted)	Igf2bp2	0.00483193	-3.55742	0.0027193	-7.80139
25662	Insulin-like growth factor binding protein 2	Igfbp2	0.473961	1.53553	0.0113813	4.06033
25285	Insulin-like growth factor binding protein 5	Igfbp5	0.180651	1.85719	0.00146491	5.50984
310448	Immunoglobulin superfamily, member 10	Igsf10	0.63936	1.39728	0.0118239	4.05784
171064	Immunoglobulin superfamily, member 6	Igsf6	0.748852	-1.3289	0	-27.7184
303163	Interferon gamma induced GTPase	Igtp	0.867131	-1.31037	0.0325816	-4.44792
25325	Interleukin 10	Il10	1.11218	-1.05481	0.00248498	-7.71358
116553	Interleukin 13	Il13	0.000238095	5.65885	0	76.86
362417	Interleukin 17 receptor E	Il17re	0.320499	1.60761	0.0297784	3.4179
29197	Interleukin 18	Il18	1.07565	1.06632	0.000176471	-15.3052
24493	Interleukin 1 alpha	Il1a	0.0377358	-2.58986	0	-96.3004
24494	Interleukin 1 beta	Il1b	0.482631	-1.46297	0.00704233	-6.3317
60582	Interleukin 1 receptor antagonist	Il1rn	0.0467871	-2.62304	0	-30.1089
501043	Similar to hypothetical protein MGC34923 (predicted)	Il20rb	0.683481	-1.36934	0	-27.8861
155140	Interleukin 23, alpha subunit p19	Il23a	0.000555556	-5.28142	0	-37.8465
170819	Interleukin 24	Il24	1.11257	-1.00047	0.0315893	3.33398
288905	Interleukin 27 receptor, alpha (predicted)	Il27ra	0.185675	1.80271	0.0317494	3.39049
24495	Interleukin 3	Il3	0.00156566	3.81645	0	56.2295
287287	Interleukin 4	Il4	0.00517241	3.2538	0	16.5924
24498	Interleukin 6	Il6	0.176148	-1.91117	0	-59.6842
24499	Interleukin 6 receptor, alpha	Il6ra	0.640514	-1.42334	0.000721311	-10.7922
25205	Interleukin 6 signal transducer	Il6st	0.0613564	-2.45358	0.00187186	-8.8811
25196	Inhibin beta-B	Inhbb	1.12776	-1.06668	0.000222222	-12.4595
80849	Inositol polyphosphate-4-phosphatase, type 1	Inpp4a	1.05614	-1.1811	0.0156377	-5.236
365382	Inositol polyphosphate-5-phosphatase A (predicted)	Inpp5a	0.00911765	-3.38457	0.0137562	-5.31615
54259	Inositol polyphosphate-5-phosphatase D	Inpp5d	0.0349351	-2.74096	0.868873	-1.58254
64194	Insulin induced gene 1	Insig1	0.130527	1.93724	0.0073776	-6.31142
114215	Insulin-like 3	Insl3	0.509813	1.48954	0.0153685	3.82848
24954	Insulin receptor	Insr	0.97275	-1.2094	0.00704028	-6.24967
361474	Interactor protein for cytohesin exchange factors 1	Ipcef1	0.09293	-2.25169	0.0155582	-5.27816
306808	Inositol 1,3,4,5,6-pentakisphosphate 2-kinase	Ippk	0.038437	-2.63245	0.155754	-2.83718
304318	IQ motif containing E	Iqce	0.013185	-2.85631	0.97458	1.3283
362418	Interleukin-1 receptor-associated kinase 2	Irak2	0.00147619	-4.86305	0.00342799	-7.79
314870	Interleukin-1 receptor-associated kinase 3 (predicted)	Irak3	0.25615	-1.83548	0.00182358	-8.77831
311567	Itchy homolog E3 ubiquitin protein ligase (mouse)	Itch	0.0349191	-2.95124	0.121217	-3.45697
170921	Integrin, alpha 2	Itga2	0.0206797	2.61281	0.0732206	2.88272
81008	Integrin alpha 7	Itga7	0.372171	1.60018	0.00121974	5.65169
685004	Integrin alpha 9	Itga9	0.818573	1.29675	0.00795204	4.3128
25724	Integrin beta 4	Itgb4	0.367493	1.58119	0.00857631	4.21582
25713	Integrin, beta 7	Itgb7	0.0953418	-2.32345	0.00135122	-9.58925
308451	Inositol 1,4,5-trisphosphate 3-kinase C	Itpkc	0.0100103	-3.09677	0.0188999	-4.82995
25679	Inositol 1,4,5-triphosphate receptor 3	Itpr3	0.388355	1.52615	0.00721514	4.36743
29146	Jagged 1	Jag1	0.313822	-1.65896	0.0379992	-4.04117
24514	Janus kinase 2	Jak2	0.0237568	-3.00654	0.0134159	-5.85458
25326	Janus kinase 3	Jak3	0.163714	1.83743	0.00810023	4.29691
619374	Junction adhesion molecule 2	Jam2	0.173841	-2.10446	0	-39.5827
24516	Jun oncogene	Jun	0.414499	1.54063	0.0152951	3.85126
313385	KN motif and ankyrin repeat domains 4	Kank4	0.282972	1.67032	0.0074979	4.33575
117537	Kelch repeat and BTB (POZ) domain containing 10	Kbtbd10	0.0241905	-2.98663	0.00251685	-8.18442
500262	Kelch repeat and BTB (POZ) domain containing 8	Kbtbd8	0.0370525	-2.5881	0.723729	-1.5943
29731	Potassium voltage-gated channel, shaker-related subfamily, member 3	Kcna3	0.0697687	-2.49844	0.00680108	-6.53381
117105	Potassium voltage gated channel, Shab-related subfamily, member 2	Kcnb2	0.320353	1.6185	0.00343036	4.83058
65195	Potassium voltage gated channel, Shal-related family, member 3	Kcnd3	0.0172581	2.74977	0.000316092	6.73871
25471	potassium voltage-gated channel, Isk-related subfamily, member 1	Kcne1	0.0744772	2.18972	0.0360814	3.18404
65023	Kv channel-interacting protein 1	Kcnip1	0.885744	1.29317	0.0272177	3.45331
64120	Potassium channel, subfamily K, member 13	Kcnk13	0.670123	-1.29756	0	-25.0616
170899	Potassium channel, subfamily K, member 2	Kcnk2	0.640554	1.40268	0.00952586	4.19991
83731	Potassium large conductance calcium-activated channel, subfamily M, alpha member 1	Kcnma1	0.11595	2.02566	0	13.9249
65206	Potassium intermediate/small conductance calcium-activated channel, subfamily N, member 4	Kcnn4	0.96285	1.18053	0.0479688	-3.73318
84020	Potassium voltage-gated channel, subfamily Q, member 1	Kcnq1	0.429401	1.47966	0.0156716	3.76082
291772	Potassium channel tetramerisation domain containing 1	Kctd1	0.701514	1.3526	0.00763821	4.22578
691835	Similar to Potassium channel tetramerisation domain-containing protein 4 (99.6%)	Kctd4	0.00590551	-3.53917	0	-33.571
364410	Potassium channel tetramerisation domain containing 9 (predicted)	Kctd9	0.0195028	-3.20662	0.0442613	-4.07072
300158	Kinesin family member 21A	Kif21a	0.122873	1.9044	0.00368653	4.52694
305012	kinesin family member 26B	Kif26b	0.0204435	-2.20768	0.612843	1.70319
117560	Kruppel-like factor 9	Klf9	0.951413	-1.1983	0.0126709	-5.34806
313445	Kelch-like 13 (Drosophila)	Klhl13	0.407004	-1.70886	0.0471072	-4.03425
290657	Kelch-like 26 (Drosophila) (predicted)	Klhl26	0.630176	1.38571	0.0235133	3.34893
362303	Kelch-like 7 (Drosophila)	KLHL7	0.00867021	2.98071	0.0116603	3.77148
297645	Killer cell lectin-like receptor, family E, member 1	Klre1	0.0348103	2.41798	0.0600818	3.02902
24934	Killer cell lectin-like receptor subfamily K, member 1	Klrk1	1.09257	-1.06124	0.0197943	3.48432
361959	Karyopherin (importin) alpha 4	Kpna4	0.0140236	-3.49216	0.0524877	-4.28057
24525	V-Ki-ras2 Kirsten rat sarcoma viral oncogene homolog	Kras	0.283196	-1.85448	0.0294698	-4.45611
287699	Type I keratin KA13	Krt13	0.0538477	2.31266	0.0163562	3.7231
287701	Keratin complex 1, acidic, gene 14	Krt14	0.310617	1.6394	0.0183559	3.76633
360626	Keratin complex 1, acidic, gene 19	Krt19	0.0262562	2.57341	0.000275229	6.83055
300242	Keratin complex 2, basic, gene 7	Krt7	0.16606	1.86825	0.00339202	4.81321
116682	Kynureninase (L-kynurenine hydrolase)	Kynu	0.832937	-1.35694	0.0441787	-3.99029
307582	Laminin, alpha 3	Lama3	0.953203	-1.10849	0.0247142	-4.87467
140433	Laminin, alpha 5	Lama5	0.596458	1.44478	0.0422044	3.20641
25473	Laminin, beta 2	Lamb2	0.0033114	-4.23972	0.0514725	-3.60923
305078	laminin, beta 3	Lamb3	0.0450114	2.22389	0.068306	2.46453
117036	Laminin, gamma 1	Lamc1	0.60148	1.42824	0.0276732	3.47774
24944	Lysosomal membrane glycoprotein 2	Lamp2	0.666938	-1.47823	0.0237833	-4.8993
81511	Linker for activation of T cells	Lat	0.258148	1.68099	0.00515331	4.61754
155918	Lymphocyte cytosolic protein 2	Lcp2	0.598819	1.39741	0.0240919	3.48924
24534	Lactate dehydrogenase B	Ldhb	0.0934317	2.08637	0.0198725	3.61675
300438	Low density lipoprotein receptor	Ldlr	0.21216	-1.92294	0.0125608	-5.88174
297595	Leprecan-like 2	Leprel2	0.190749	1.71512	0.00607542	4.25402
63865	Legumain	Lgmn	0.813607	1.24733	0.0162461	-5.10802
65146	Paired-Ig-like receptor B	Lilrb3	0.80391	-1.28747	0.041439	-3.99476
361493	Leukocyte immunoglobulin-like receptor, subfamily B (with TM and ITIM domains), member 3	Lilrb3l	0.0663648	-2.60233	0	-33.6353
292594	Glycoprotein 49b	Lilrb4	0.00189923	-4.84174	0.000169661	-15.1479
499443	Similar to LIM and senescent cell antigen-like domains 1 (predicted)	Lims1	0.138889	-2.05876	0.0102486	-5.87275
85327	lin-7 homolog a (C. elegans)	Lin7a	0.861259	-1.17796	0.0180804	3.55996
65161	LPS-induced TN factor	Litaf	0.00804598	-3.47609	0.00108631	-9.72532
116685	Lamin B1	Lmnb1	0.61793	-1.51565	0.0446345	-4.23802
361084	LIM domain only protein 7	Lmo7	0.134479	1.93183	0.00825231	4.21648
100174909	hypothetical LOC100174909	LOC100174909	0.335903	1.60214	0.0251511	3.50619
24906	RoBo-1	LOC24906	0.7921	1.30416	0.0262705	-4.54741
257650	Hippyragranin	LOC257650	0.0417984	-2.43536	0.180947	-2.61059
287167	Globin, alpha	LOC287167	0.0305882	1.99491	0.225925	1.64427
293589	Putative GTP-binding protein	LOC293589	0.181166	1.81152	0.00910256	4.2168
301128	similar to jumonji domain containing 2B	LOC301128	0.0207546	-3.33382	0.751862	-1.61658
302022	Transcribed locus, moderately similar to XP_001079259.1 similar to MIC2 like 1 [Rattus norvegicus]	LOC302022	0.0431294	-2.43943	0.0716981	-3.45832
303823	Similar to mitogen-activated protein kinase kinase kinase 13; leucine zipper-bearing kinase	LOC303823	0.553273	1.44727	0.0158374	3.83716
306766	Hypothetical LOC306766	LOC306766	0.00793981	-3.54577	0.627438	-1.6392
311134	Hypothetical LOC311134	LOC311134	0.547644	1.4608	0.00719678	4.34337
312502	Similar to RAB11 family interacting protein 5 (class I) isoform 1	LOC312502	0.203798	1.75699	0.00317427	-7.46289
312831	Similar to SRY (sex determining region Y)-box 5 isoform a	LOC312831	0.642716	1.40372	0.0403092	3.25634
314655	Similar to a disintegrin-like and metalloprotease (reprolysin type) with thrombospondin type 1 motif, 10	LOC314655	0.195383	-2.06137	0.0302987	-4.50027
360228	WDNM1 homolog	LOC360228	0.0430392	2.40457	0.000641026	6.32665
361635	Similar to RIKEN cDNA 9030624J02	LOC361635	0.21374	-1.98299	0.00523099	-7.67841
362795	Immunoglobulin G heavy chain	LOC362795	0.0458054	2.33772	0.102774	2.67596
362863	Grp94 neighboring nucleotidase	LOC362863	0.596487	1.4111	0.00068408	6.23683
363060	Similar to RIKEN cDNA 1600029D21	LOC363060	0	-7.35732	0.00219841	-8.44344
363188	Similar to ubiquitin protein ligase E3 component n-recognin 2	LOC363188	0.00268229	-4.13346	0.280704	-2.33785
367808	Similar to Sid3177p	LOC367808	0.0455305	-2.46389	1.24435	-1.04129
388428	Hypothetical LOC388428	LOC388428	0.020891	-2.65547	0.00108974	-8.80668
493574	Notch1-induced protein	LOC493574	0.0436939	2.35588	0.0163822	3.44126
497860	Similar to RIKEN cDNA 4930517K11	LOC497860	0.000208333	5.75902	0.835811	1.51439
498368	Similar to RIKEN cDNA 0610040J01	LOC498368	0.511481	1.4666	0.00748848	-6.40651
499235	LRRGT00141	LOC499235	0.00487539	-4.08874	0.00171007	-9.2489
499806	Similar to RIKEN cDNA 4933404M02	LOC499806	0.0819734	2.05707	0.00864015	4.08434
500496	LOC500496	LOC500496	0.00700913	3.18048	0.0191317	3.62407
501046	Similar to Phakinin (Beaded filament structural protein 2) (Lens fiber cell beaded filament protein CP 49) (CP49) (49 kDa cytoskeletal protein)	LOC501046	0.283003	1.66169	0.0120025	4.03107
501546	Hypothetical protein LOC501546	LOC501546	0.0418372	-2.7486	0.116994	-3.33135
502710	Similar to Myeloid/lymphoid or mixed-lineage leukemia protein 3 homolog (Histone-lysine N-methyltransferase, H3 lysine-4 specific MLL3)	LOC502710	0.00421212	3.43302	0.00767554	4.1961
679869	Similar to transcription factor 7-like 2, T-cell specific, HMG-box	LOC679869	0.0350122	-2.6974	0	-26.1559
680045	Hypothetical protein LOC680045	LOC680045	0.000666667	4.86081	0.807246	1.43586
680097	Similar to germinal histone H4 gene	LOC680097	0.462123	1.49256	0.0055314	4.51619
681004	Similar to GC-rich sequence DNA-binding factor homolog	LOC681004	0.0831757	2.03524	0.00935677	-6.13686
681309	Similar to Thrombospondin-3 precursor	LOC681309	0.456668	-1.58501	0.0307195	-4.26847
681325	Hypothetical protein LOC681325	LOC681325	0.254628	-1.76089	0.0148168	-5.23729
681694	Similar to lipase, member H	LOC681694	0.00220126	-4.03383	0.000623501	-10.3729
681849	Similar to Protein C6orf142 homolog	LOC681849	0.507659	1.45164	0.00607376	4.45839
683983	similar to Nucleoporin Nup43	LOC683983	0.588325	1.42642	0.0189922	3.75145
685020	Similar to paired immunoglobin-like type 2 receptor alpha	LOC685020	0.411101	-1.59502	0.000622066	-11.2858
685087	Hypothetical protein LOC685087	LOC685087	0.0183405	-3.29373	3.21e-05	-21.5829
685601	Similar to MICAL CG33208-PB, isoform B	LOC685601	0.338321	-1.63675	0.000380952	-13.0637
685756	Hypothetical protein LOC685756	LOC685756	0.033305	2.43542	0.0664254	2.92895
685964	hypothetical protein LOC685964	LOC685964	0.0392293	2.46461	0.630541	1.074
686087	Similar to motile sperm domain containing 1	LOC686087	0.113668	-2.11793	0.0273466	-4.46628
688509	Enolase 1, alpha pseudogene	LOC688509	0.0465889	-2.80545	0.00318871	-8.36342
688990	Hypothetical protein LOC688990	LOC688990	0.721876	1.37145	0.034359	3.33146
689663	Hypothetical protein LOC689663	LOC689663	1.0405	-1.17902	0.00347753	-7.72847
689939	Similar to KIAA0999 protein	LOC689939	0.00473958	-4.23275	0.182668	-2.98177
689959	Hypothetical protein LOC689959	LOC689959	0.629672	-1.39305	0.0124722	-5.42287
690082	Similar to melanoma ubiquitous mutated protein	LOC690082	0.170597	1.82206	0.0493358	3.12861
314219	Similar to RIKEN cDNA 1810048J11 (predicted)	LOC690217	0.305869	1.634	0.00847542	4.20869
690489	Similar to cystin 1	LOC690489	0.102374	2.07173	0.0211081	3.47309
690642	Hypothetical protein LOC690642	LOC690642	0.0161149	2.74458	0.0131287	3.72666
690955	Similar to paired-Ig-like receptor B	LOC690955	1.1723	1.02989	0.00127874	-9.48765
691036	Similar to SET binding factor 2	LOC691036	0.453393	-1.67208	0.0081459	-6.775
691143	Similar to Serum amyloid A-3 protein precursor	LOC691143	0.458388	1.49768	0	-34.6398
24914	Lysyl oxidase	Lox	1.05818	1.12041	0.0121041	3.9761
290350	Lysyl oxidase-like 2 (predicted)	Loxl2	0.10721	-2.34208	0	-27.0637
116744	Endothelial differentiation, lysophosphatidic acid G-protein-coupled receptor, 2	Lpar1	0.00174797	-4.58594	0.000373984	-12.9086
498609	Lysophosphatidic acid receptor 2	Lpar2	0.24443	1.74518	0.035572	3.30882
65096	Latrophilin 1	Lphn1	0.863179	1.22653	0.027649	3.43415
171447	Latrophilin 2	Lphn2	0.0480309	-2.66428	0.0197175	3.68605
24539	Lipoprotein lipase	Lpl	0.51847	-1.55187	0.00522261	-6.79542
367455	Leucine-rich alpha-2-glycoprotein 1	Lrg1	1.13957	1.11448	0.000407066	-12.2577
299858	Low density lipoprotein receptor-related protein 1	Lrp1	1.10015	1.14203	0.00131429	-9.11494
83469	Low density lipoprotein receptor-related protein 4	Lrp4	0.369188	-1.66153	0.00930294	-6.20714
502715	Leucine rich repeat containing 17	Lrrc17	0.36398	1.55471	0.0128979	3.90627
312707	Leucine rich repeat containing 23	Lrrc23	0.0331232	2.43373	0.227164	2.32789
691307	Similar to leucine rich repeat containing 39 isoform 2	Lrrc39	0.0398861	-2.36019	0.035288	-4.18659
310946	Similar to hypothetical protein FLJ20331	Lrrc40	0.968732	-1.17231	0.0323037	-4.38212
289443	Leucine rich repeat containing 8 family, member C	Lrrc8c	1.01266	-1.14762	0.0262315	-4.5064
690329	LRRN4 C-terminal like	Lrrn4cl	1.17351	1.00492	0.000557692	-11.4204
64355	Lipolysis stimulated lipoprotein receptor	Lsr	0.0445965	2.3772	0.000740741	6.02486
64569	Leucocyte specific transcript 1	Lst1	0.858489	1.30106	0.0174868	-4.90253
25008	Lymphotoxin A	Lta	0.0325257	2.44731	0.191967	2.40817
59107	Latent transforming growth factor beta binding protein 1	Ltbp1	0.753963	-1.3499	0.00340136	-7.54507
292734	Latent transforming growth factor beta binding protein 4	Ltbp4	0.250414	1.72471	0.00281955	4.99196
360503	LUC7-like (S. cerevisiae)	Luc7l	0.00409283	-5.6735	0.0789051	-3.78417
79428	Leucine zipper protein 1	Luzp1	0.03239	-2.78406	0.0015858	-8.68118
59073	Latexin	Lxn	0.253187	1.676	0.0156892	3.8474
260324	Ly49 inhibitory receptor 2	Ly49i2	0.355314	1.63352	0.0175269	3.66058
362934	Similar to lymphocyte antigen 6 complex, locus E	Ly6e	1.15324	1.09044	0.0159597	-4.91013
415062	Lymphocyte antigen 6 complex, locus G6D	Ly6g6d	0.878222	-1.18563	0.0345412	-4.19257
360838	Ly6/Plaur domain containing 1	Lypd1	0.00484277	-3.76935	7.94e-05	-18.2947
293186	Extracellular link domain-containing 1 (predicted)	Lyve1	1.20092	-1.00884	0.0029023	-8.03165
25211	Lysozyme	Lyz2	0.660473	-1.49402	0	-22.8717
54264	V-maf musculoaponeurotic fibrosarcoma oncogene family, protein B (avian)	Mafb	0.200038	-1.97879	3.09e-05	-17.5559
366960	v-maf musculoaponeurotic fibrosarcoma oncogene homolog F (avian)	Maff	0.269338	-1.62961	0.0264233	-4.38643
64188	V-maf musculoaponeurotic fibrosarcoma oncogene family, protein G (avian)	Mafg	0.00216049	-4.71216	0.0735794	-3.72813
246760	V-maf musculoaponeurotic fibrosarcoma oncogene family, protein K (avian)	Mafk	0.023591	-2.85682	0.0536988	-3.95559
113947	Melanoma antigen, family D, 2	Maged2	0.471447	1.50715	0.039932	3.262
116967	Implantation-associated protein	Magt1	0.203722	-1.98701	0.0366895	-4.46124
25263	Myelin and lymphocyte protein, T-cell differentiation protein	Mal	1.12738	-1.09938	0.00691161	-6.35641
309410	MAM domain containing 2	Mamdc2	0.187518	-1.93781	0.000103448	-16.6792
303101	Mastermind like 1 (Drosophila) (predicted)	Maml1	0.0193812	-2.71397	1.07901	-1.19844
29253	Monoamine oxidase A	Maoa	1.16187	1.01216	0.0436818	-3.91831
116596	Mitogen-activated protein kinase kinase kinase 8	Map3k8	0.0173318	-3.26166	0.0074679	-6.82916
29457	Microtubule-associated protein 6	Map6	0.00136364	-4.54274	0.0567799	-3.59758
25272	mitogen activated protein kinase 10	Mapk10	0.0323887	-2.43407	0.97751	-1.27191
689314	Similar to mitogen-activated protein kinase 11	Mapk11	0.176848	1.83816	0.000308123	6.61387
60352	Mitogen-activated protein kinase 12	Mapk12	0.277348	1.64644	0.00165072	5.28324
81649	Mitogen activated protein kinase 14	MAPK14	0.0178376	2.66758	0.0124159	4.0243
114764	Microtubule-associated protein, RP/EB family, member 1	Mapre1	0.0313746	-2.94732	0.0128354	-6.11593
298848	microtubule-associated protein, RP/EB family, member 3	Mapre3	0.775848	-1.11659	0.0330628	3.08704
499558	membrane-associated ring finger (C3HC4) 11	March11	0.0364231	2.86505	0.0109953	3.94665
364878	Membrane-associated ring finger (C3HC4) 3	March3	0.09151	-2.13381	0.040551	-3.94553
680407	Similar to MAP/microtubule affinity-regulating kinase 4	Mark4	0.155286	-2.08929	0.0269946	-4.5846
64459	Mannan-binding lectin serine peptidase 2	Masp2	0.0173735	-2.86978	0.579985	-1.65329
310040	Similar to KIAA0303 (predicted)	Mast4	0.00863135	-3.26305	0.150757	-3.06327
313954	Matrilin 3 (predicted)	Matn3	0.0191326	2.68051	0.694446	1.61449
24548	Mannose binding lectin 1, protein A	Mbl1	0.0439736	-2.20443	0.936307	-1.34177
680445	Muscleblind-like 2	Mbnl2	0.13903	-2.2112	0.0189223	-5.17539
24547	Myelin basic protein	Mbp	0.456978	-1.52764	0.0240091	-4.54304
59105	Mast cell antigen 32	Mca32	0.491213	1.47819	0.0232926	3.55603
60430	Myeloid cell leukemia sequence 1	Mcl1	0.314257	-1.78749	0.0266778	-4.69473
29265	Mast cell protease 1	Mcpt1	0.467168	1.48379	0.0215025	3.57206
29266	Mast cell peptidase 2	Mcpt2	0.617157	1.40662	0.0243554	3.55439
54270	Mast cell protease 4	Mcpt4	0.492873	1.47052	0.00258737	4.96298
362325	MyoD family inhibitor domain containing (predicted)	Mdfic	0.026609	-2.75946	0.00287977	-7.87906
24552	Malic enzyme 1	Me1	0.317849	-1.72806	0.00413958	-7.23506
307270	Malic enzyme 2, NAD(+)-dependent, mitochondrial	Me2	0.316216	-1.86875	0.0365249	-4.40036
361602	Malic enzyme 3, NADP(+)-dependent, mitochondrial (predicted)	Me3	0.0417783	-2.03979	0.00972461	4.06311
497991	Similar to peroxisome proliferator-activated receptor binding protein (predicted)	Med1	0.0654842	-2.49921	0.0240503	-5.47337
303403	Mediator complex subunit 13	Med13	0.00632813	-3.65257	0.178171	-2.81039
65049	EGF-like-domain, multiple 3	Megf6	0.0877552	2.1216	0.000119048	7.31634
679834	meiosis expressed gene 1	Meig1	0.19025	1.79679	0.0213293	3.36187
25277	Milk fat globule-EGF factor 8 protein	Mfge8	0.709327	1.37168	0.00263294	5.03516
690899	Hypothetical protein LOC690899	MGC112715	1.14025	1.09434	0.00740569	-6.15817
500925	Similar to expressed sequence AI836003	MGC114464	0.558418	1.30135	0.0162187	3.57129
686179	Hypothetical protein LOC686179	MGC125239	0.109105	-2.1978	0.0252822	-4.68188
64195	Macrophage galactose N-acetyl-galactosamine specific lectin 1	Mgl1	1.12047	1.09338	0.017164	-5.24823
25333	Matrix Gla protein	Mgp	0.854256	1.21628	0.0362109	3.31448
171341	Microsomal glutathione S-transferase 1	Mgst1	1.14077	-1.10579	0.000679012	-10.6732
365352	Microtubule associated monoxygenase, calponin and LIM domain containing 2 (predicted)	Mical2	0.541382	-1.52221	0.0408103	3.23194
315151	Megakaryoblastic leukemia (translocation) 1 (predicted)	Mkl1	0.802219	1.27638	0.0179325	3.76325
500526	Similar to map kinase interacting kinase	Mknk1	0.0393425	-2.76078	0.310947	2.13251
26955	Afadin	Mllt4	0.0457313	-2.80943	0.139201	-3.31869
316620	Melanophilin	Mlph	0.138973	1.91123	0.00121296	5.64648
313755	Mel transforming oncogene-like 1 (predicted)	Mmel1	0.000714286	4.90952	1.07775	1.12254
291848	Matrix metallopeptidase 15 (predicted)	Mmp15	0.0119028	2.85339	0.00144503	5.45289
25335	Matrix metallopeptidase 7	Mmp7	0.364206	1.58286	0.00165865	5.35117
287521	Max binding protein (predicted)	Mnt	0.320368	1.6226	0.0369424	3.31008
361300	Molybdenum cofactor sulfurase (predicted)	Mocos	0.569032	-1.4177	0.00102447	-9.62531
24558	Myelin oligodendrocyte glycoprotein	Mog	0.0116667	2.94387	0.00372131	4.53692
681211	Similar to monoacylglycerol O-acyltransferase 2	Mogat2	0.509412	1.48705	0.0103306	4.1285
293950	MORN repeat containing 4	Morn4	0.0801901	2.13196	0.012855	3.93866
29365	Multiple PDZ domain protein	Mpdz	0.811502	1.2889	0.0394847	3.25199
58808	membrane protein, palmitoylated 4 (MAGUK p55 subfamily member 4)	Mpp4	0.436136	1.5174	0.00259036	5.00328
25482	Muscle and microspikes RAS	Mras	0.871041	-1.20638	0.00132576	-9.43871
361348	Similar to maestro (predicted)	Mro	0.53662	1.46474	0.00160099	5.34083
311903	Mitochondrial ribosome recycling factor	Mrrf	0.74544	-1.39369	0.0467868	-4.50929
361735	Membrane-spanning 4-domains, subfamily A, member 11 (predicted)	Ms4a11	0.354714	-1.76857	0.00167105	-9.25085
25316	Membrane-spanning 4-domains, subfamily A, member 2	Ms4a2	0.617315	1.40621	0.023241	3.60615
361733	Membrane-spanning 4-domains, subfamily A, member 8B (predicted)	Ms4a8a	0.77888	-1.27934	0	-25.5162
60333	Mesothelin	Msln	0.137059	1.8911	0.000715962	6.07848
24566	Macrophage stimulating 1 (hepatocyte growth factor-like)	Mst1	0.294137	-1.70226	0.00478287	-7.04
117038	Metallothionein 3	Mt3	0.442556	1.47259	0.0034307	4.75274
309255	Similar to BB128963 protein	Mtmr10	0.199603	-1.83606	0.0105904	-5.67317
310900	Microsomal triglyceride transfer protein	Mttp	0.617189	1.27196	0.0324575	3.30799
306487	Mitochondrial tumor suppressor 1	Mtus1	0.0222924	-2.94041	4.35e-05	-18.6179
303886	Mucin 20 (predicted)	Muc20	0.255748	1.68858	0.000135135	7.7027
81725	Muscle, skeletal, receptor tyrosine kinase	Musk	0.759741	-1.33818	0.0109052	-5.54496
25701	Max interacting protein 1	Mxi1	0.172314	-1.92604	0.00431373	-7.23133
83708	Myosin binding protein H	Mybph	0.305134	-1.71625	0.00208132	-7.80158
292264	Myc target 1 (predicted)	Myct1	0.0964092	-2.14171	0.0039288	-7.19253
24582	Similar to Myh11 protein (predicted)	Myh11	0.212501	1.7783	0.0321376	3.35084
29556	Myosin, heavy polypeptide 6, cardiac muscle, alpha	Myh6	0.0919739	2.15197	0.00943239	4.13111
25745	Myosin, heavy polypeptide 9, non-muscle	Myh9	0.0914955	-2.44163	0.0247908	-4.84852
306825	Myosin regulatory light chain interacting protein (predicted)	Mylip	0.123638	-2.18501	0.0282768	-4.65318
288057	Myosin, light polypeptide kinase (predicted)	Mylk	0.0979977	2.02563	0.0228686	-4.63079
192253	Myosin heavy chain Myr 8	Myo16	0.2596	1.69442	0.00566474	4.5424
117057	Myosin Ib	MYO1B	0.0008	-4.93906	0.0119539	-5.58774
25485	Myosin ID	MYO1D	0.0118601	2.85629	0.064996	2.80027
309499	Myoferlin	Myof	0.850088	-1.31567	0.0050089	-7.07054
306616	myomesin 2	Myom2	0.041847	-2.02431	0.130121	-3.02716
309760	Myopalladin	Mypn	0.0092268	2.98005	0.361971	1.81045
83568	N-acetylated alpha-linked acidic dipeptidase-like 1	Naaladl1	0.19755	1.78193	0.00149573	5.4753
64824	Ngfi-A binding protein 1	Nab1	0.0550089	-2.68508	0.0290153	-5.03414
171454	Nucleus accumbens associated 1, BEN and BTB (POZ) domain containing	Nacc1	0.166566	1.83328	0.0166614	3.8025
100125370	NAD kinase	Nadk	0.174505	-2.10369	0.0370381	-4.41685
191568	Baculoviral IAP repeat-containing 1b	Naip2	1.14947	-1.03934	0.0447189	-3.91082
297508	Pre-B-cell colony enhancing factor 1	Nampt	0.0172831	-3.29289	3.12e-05	-21.3465
314814	Neuron navigator 3	Nav3	0.000942029	4.18494	0.0526909	2.93093
553106	Neurocalcin delta	Ncald	0.2985	-1.89058	0.0241584	3.54945
316369	Non-catalytic region of tyrosine kinase adaptor protein 2 (predicted)	Nck2	1.04388	1.08524	0.0106174	4.12202
58823	NCK-associated protein 1	Nckap1	0.650927	1.36037	0.0202086	3.61022
313929	Nuclear receptor coactivator 1 (predicted)	Ncoa1	0.435168	-1.70504	0.00396718	-6.93989
498995	Similar to nuclear receptor coactivator 7 (predicted)	Ncoa7	0.220014	-1.99262	0.000910053	-10.2909
54299	Nuclear receptor co-repressor 1	Ncor1	0.323372	-1.84502	0.00429024	-7.53757
299923	N-myc downstream regulated gene 1	Ndrg1	0.00275253	-4.61246	0.126665	-3.10386
114002	N-deacetylase/N-sulfotransferase (heparan glucosaminyl) 2 (predicted)	Ndst2	0.493176	1.49491	0.0138879	3.95321
311562	Amyloid beta (A4) precursor protein-binding, family A, member 1 binding protein (predicted)	Necab3	0.0811289	2.11805	0	14.4491
290705	NIMA (never in mitosis gene a)-related expressed kinase 1 (predicted)	Nek1	1.17612	-1.00212	0.0236932	3.58285
25491	Nestin	Nes	0.685149	1.31658	0.00368771	4.80668
24591	Neuraminidase 1	Neu1	0.110815	-2.27808	0.0123264	-5.61237
81736	Nuclear factor of kappa light chain gene enhancer in B-cells 1, p105	Nfkb1	0.0207487	-2.91969	0.26281	-2.43234
353250	Niacin receptor 1	Niacr1	0.00568548	-3.60016	0	-35.2825
286910	Putative small membrane protein NID67	Nid67	0.2224	-1.85599	0.03878	-4.2187
25338	Ninjurin 1	Ninj1	0.736713	-1.40819	8.33e-05	-16.7767
296469	Similar to chromosome 20 open reading frame 58 (predicted)	Nkain4	0.246452	1.69664	0.0026834	4.96936
364952	Naked cuticle 1 homolog (Drosophila) (predicted)	Nkd1	0.356639	1.60309	0.00117041	5.66804
298784	Caspase recruitment domain family, member 12 (predicted)	Nlrc4	0.605431	-1.41489	7.75e-05	-17.5597
25495	Noggin	Nog	0.0254606	2.55148	0.0874022	2.74925
307553	Nucleolar protein 4	Nol4	0.000648148	4.21272	0.00645553	3.43398
24599	Nitric oxide synthase 2, inducible	Nos2	0.00422348	-3.91902	0.0452204	-3.92437
25496	Notch gene homolog 1 (Drosophila)	Notch1	1.04513	-1.13969	0.0057537	-6.4815
361294	Niemann-Pick disease, type C1	Npc1	0.00471088	-3.92987	0.187678	-2.62626
140639	Nuclear protein localization 4 homolog (S. cerevisiae)	Nploc4	0.167724	-2.09548	0.0190404	-5.02428
24603	Natriuretic peptide receptor 1	Npr1	0.592217	1.41125	0.00182823	-8.30765
29358	Neuropeptide Y receptor Y1	Npy1r	0.472899	1.20568	0.0176136	3.6888
291084	NAD(P)H dehydrogenase, quinone 2	Nqo2	0.643328	1.37036	0.00706615	4.33096
58852	Nuclear receptor subfamily 1, group H, member 3	Nr1h3	1.18789	-1.01243	0.00211647	-8.07992
58853	Nuclear receptor subfamily 4, group A, member 3	Nr4a3	0.215657	1.72576	0.00344253	4.71893
499745	Similar to Notch-regulated ankyrin repeat protein	Nrarp	0.429802	-1.53756	0.00730184	-6.2425
112400	Neuregulin 1	Nrg1	0.00140625	-4.83937	0.00045584	-12.0872
304157	Nuclear receptor interacting protein 1 (predicted)	Nrip1	0.00967742	-3.37396	0.045832	-4.04263
361625	Nuclear receptor interacting protein 3 (predicted)	Nrip3	0.0227112	-2.87666	0.0822791	-3.29137
246331	Neuropilin 1	Nrp1	1.04775	1.10097	0.0026963	-7.82091
81527	Neuropilin 2	Nrp2	0.0173724	-2.97334	0.0373498	-4.09913
60391	Neurexin 1	NRXN1	0.0101111	2.94773	0.0112582	3.82683
116508	Neurexin 3	NRXN3	0.0290498	2.54421	0.0158442	3.70568
290558	5'-nucleotidase domain containing 2	Nt5dc2	0.915105	1.27563	0.0237825	3.58574
58813	5' nucleotidase, ecto	Nt5e	0.867242	-1.32318	0.000314626	-13.3885
29541	Nth (endonuclease III)-like 1 (E.coli) (predicted)	Nthl1	1.0649	1.16136	0.00604096	-6.39485
295382	Similar to netrin G1 (predicted)	Ntng1	0.000701754	4.56205	0.608692	1.5756
59109	Neurotrophic tyrosine kinase, receptor, type 1	Ntrk1	0.816012	1.30748	0.0016588	5.2706
289419	NUAK family, SNF1-like kinase, 2	Nuak2	0.752552	-1.31999	0.00220494	-8.05648
94267	Nudix (nucleoside diphosphate linked moiety X)-type motif 4	Nudt4	0.460532	-1.68909	0.019008	-5.38329
113900	Nuclear protein 1	Nupr1	0.0517562	-2.61126	0.00012987	-16.0575
290626	Similar to 2410004L22Rik protein	Ny-sar-48	0.260147	-1.67937	0.0184587	-4.86291
246268	2-5 oligoadenylate synthetase 1B	Oas1b	0.797224	-1.27592	0.0391362	-4.12035
286933	Odorant binding protein 2B	Obp2b	0.852196	1.29857	0.0103129	4.11556
338458	Obscurin, cytoskeletal calmodulin and titin-interacting RhoGEF	Obscn	1.08161	-1.08087	0.0245941	-4.39292
363259	obscurin-like 1	Obsl1	0.0899979	-2.11712	0.0234928	3.44959
316290	Opioid growth factor receptor-like 1	Ogfrl1	1.11862	-1.11919	0.000650685	-11.0385
291015	Osteoglycin (predicted)	Ogn	0.256004	1.70444	0.0401324	3.25383
64669	Thioesterase domain containing 1	Olah	0.0137692	-3.20411	0.0073676	-6.15909
252920	olfactomedin 3	Olfm3	0.049235	2.31095	0.244157	2.20871
296708	Olfactomedin-like 2A	Olfml2a	1.16964	-1.05907	0	-74.7554
304960	Olfactomedin-like 2B	Olfml2b	0.052885	2.27823	0.0202933	3.52669
140914	Oxidized low density lipoprotein (lectin-like) receptor 1	Olr1	0.573266	-1.49737	0.000104895	-16.4829
405364	Olfactory receptor 161	Olr161	0.0135333	2.79451	5.95e-05	8.31183
405271	olfactory receptor pseudogene 941	Olr941-ps	0.0467468	-2.33808	0.916247	-1.40656
171116	Optic atrophy 1 homolog (human)	Opa1	0.024441	-3.10634	0.252821	-2.51496
116684	5-oxoprolinase (ATP-hydrolysing)	Oplah	0.114406	2.00812	0.0222644	3.57439
246294	Optineurin	Optn	0.00786713	-3.35563	0.5332	-1.85221
365410	Oxysterol binding protein (predicted)	Osbp	0.000977011	-4.95135	0.422734	-2.05797
316039	Similar to oxysterol-binding protein-like protein 10 (predicted)	Osbpl10	0.409925	1.54321	0.00902349	4.22388
311129	Oxysterol binding protein-like 6 (predicted)	Osbpl6	0.952884	1.22246	0.0214572	3.52555
313085	Similar to Protein C8orf1 (hT41) (predicted)	Osgin2	0.0301262	-2.69526	0.0390637	-4.15716
64803	Purinergic receptor P2Y, G-protein coupled 12	P2ry12	1.10908	1.09154	0.0352023	-4.09777
29597	Purinergic receptor P2Y, G-protein coupled 2	P2ry2	1.16828	-1.07428	3.24e-05	-20.9767
691774	Similar to purinergic receptor P2Y, G-protein coupled, 5	P2ry5	0.171738	-2.08443	0.0169604	-5.36591
117264	Pyrimidinergic receptor P2Y, G-protein coupled, 6	P2ry6	0.541426	-1.49073	3.27e-05	-22.138
25506	Prolyl 4-hydroxylase, beta polypeptide	P4hb	0.0482069	-2.72541	0.0102467	-6.54859
29511	Peptidyl arginine deiminase, type II	Padi2	0.360307	1.59059	0.0167883	3.79712
361531	Paf1, RNA polymerase II associated factor, homolog (S. cerevisiae)	Paf1	0.0281553	-3.03102	0.134036	-3.2067
29431	P21 (CDKN1A)-activated kinase 1	Pak1	0.598843	1.42805	0.0262452	-4.75213
170673	Paralemmin	Palm	0.617203	1.33149	0.0137217	-5.16234
294103	3'-phosphoadenosine 5'-phosphosulfate synthase 2 (predicted)	Papss2	0.836639	-1.35868	0.0102032	4.04801
25591	Poly (ADP-ribose) polymerase family, member 1	Parp1	0.251469	-1.97159	0.0121413	-6.26066
315760	Poly (ADP-ribose) polymerase family, member 16	Parp16	0.688745	-1.34073	0.00500299	-6.59093
83630	Paired box gene 4	Pax4	0.124068	1.95861	0	9.88303
81819	Paired box gene 8	Pax8	0.0288056	-2.66717	0.91035	-1.15454
304947	Pre-B-cell leukemia homeobox 1	Pbx1	0.243889	1.59784	0.00594836	4.28268
361131	Endothelial differentiation, lysophosphatidic acid G-protein-coupled receptor 4 (predicted)	Pbx4	0.514278	1.466	0.0234525	3.53797
25104	Pyruvate carboxylase	Pc	0.0637628	-2.36574	9.39e-05	7.74963
29700	Pterin 4 alpha carbinolamine dehydratase/dimerization cofactor of hepatocyte nuclear factor 1 alpha (TCF1) 1	Pcbd1	0.269342	1.65279	0.00774347	4.25383
306055	Protocadherin 17 (predicted)	Pcdh17	0.0076259	-3.15889	0.958083	-1.29532
361042	Phosphoenolpyruvate carboxykinase 2 (mitochondrial) (predicted)	Pck2	0.128044	-2.20133	0	-26.4994
29569	Procollagen C-endopeptidase enhancer protein	Pcolce	0.212778	1.81354	0.0232581	3.57991
684050	Transcribed locus, weakly similar to XP_001107777.1 similar to Dorsal-ventral patterning tolloid-like protein 1 precursor (Mini fin protein) [Macaca mulatta]	Pcolce2	0.380665	-1.5478	0	-51.8229
25204	Proprotein convertase subtilisin/kexin type 1	Pcsk1	0.295444	-1.64481	0.00681159	-6.26639
116548	Proprotein convertase subtilisin/kexin type 5	Pcsk5	0.126536	1.93965	0	8.8597
63885	Phosphodiesterase 10A	Pde10a	0.00137255	-4.55298	0.425706	-2.01099
81742	Phosphodiesterase 1C	Pde1c	0.766056	1.29598	0.00972877	4.01133
29516	Phosphodiesterase 3B, cGMP-inhibited	PDE3B	0	6.10264	0.000157895	7.11742
24626	Phosphodiesterase 4B, cAMP specific	Pde4b	1.17357	1.00724	0.00864474	-5.90151
114248	Phosphodiesterase 6H, cGMP-specific, cone, gamma	Pde6h	0.16852	1.84045	0.0341434	3.28361
309962	Phosphodiesterase 8B	Pde8b	0.0861849	-1.99933	0.0447218	-3.59158
25266	Platelet derived growth factor, alpha	Pdgfa	0.00319635	-4.10087	0.00167542	-8.44929
24629	Platelet derived growth factor receptor, beta polypeptide	Pdgfrb	0.928029	-1.19264	0.0459084	-4.01108
117098	Pyruvate dehydrogenase (lipoamide) alpha 2	Pdha2	0.00981013	-2.18733	0.390942	-2.02514
114108	PDZ and LIM domain 3	Pdlim3	0.641751	1.36312	0.00642009	4.46703
81916	PDZK1 interacting protein 1	Pdzk1ip1	1.1034	1.09644	0.0199176	3.68424
295293	Similar to MEGF12 (predicted)	Pear1	0.609726	1.43029	0.0112178	4.08199
305549	Pellino homolog 1 (Drosophila)	Peli1	0.355746	-1.76326	0.0228591	-5.00926
305835	Pellino 2	Peli2	0.119199	-2.27552	0.000443959	-12.4594
292949	PERP, TP53 apoptosis effector (predicted)	Perp	0.0821228	2.11632	0.0385899	3.201
54283	6-phosphofructo-2-kinase/fructose-2,6-biphosphatase 4	Pfkfb4	0.088945	-2.38767	0.000718202	-10.0573
60416	Phosphofructokinase, platelet	Pfkp	0.462166	1.5235	0.00648794	4.46191
362316	PFTAIRE protein kinase 1 (predicted)	Pftk1	0.139803	-2.17538	0.0124582	-5.34783
58952	Plasma glutamate carboxypeptidase	Pgcp	0.0913817	-2.42235	0.000833333	-10.4841
291948	Progesterone receptor membrane component 1	Pgrmc1	0.0989129	-2.38662	0.045813	-4.49738
301008	Similar to prolyl-4-hydroxylase-alpha NE2 CG9720-PA (predicted)	Ph-4	0.224734	1.74002	0.0240029	3.54103
306844	Phosphatase and actin regulator 1	Phactr1	0.250923	1.71092	0.00911184	4.2097
29380	Pleckstrin homology-like domain, family A, member 1	Phlda1	1.14126	-1.0514	0.0183204	-4.96992
296762	Putative homeodomain transcription factor 2	Phtf2	0.3739	1.57536	0.0183658	3.75135
114554	Phosphatidylinositol 4-kinase type 2 alpha	Pi4k2a	0.375294	-1.5545	0.0355937	-4.18415
89816	Phosphatidylinositol binding clathrin assembly protein	Picalm	0.100158	-2.31451	0.0221335	-5.32661
501174	Similar to putative protein product of HMFN2073 (predicted)	Pid1	0.251038	-1.95302	0.000522088	-11.9021
295543	Phosphatidylinositol glycan, class K	Pigk	0.0690846	-2.58661	0.0206011	-5.60312
85243	Phosphatidylinositol 3-kinase, catalytic, beta polypeptide	Pik3cb	0.0737107	-2.50076	0.0439368	-4.04905
25513	Phosphatidylinositol 3-kinase, regulatory subunit, polypeptide 1	Pik3r1	0.598684	-1.55144	0.0379816	-4.76671
29525	phosphatidylinositol transfer protein, alpha	Pitpna	0.147431	-2.07549	0.00533682	-6.76745
266709	Protein kinase inhibitor, gamma	Pkig	0.475542	1.50325	0.0371372	3.29219
287925	Plakophilin 2	Pkp2	0.14707	1.79331	0.0223923	3.55503
29692	Phospholipase A2, group IIA (platelets, synovial fluid)	Pla2g2a	0.199966	1.85451	0.012115	3.98935
295631	Phospholipase A2 receptor 1	Pla2r1	0.00704955	3.14964	0.207577	2.1529
360914	Placenta-specific 8 (predicted)	Plac8	1.19523	-1.0276	0.0193315	-4.85209
25619	Plasminogen activator, urokinase	Plau	0.000128205	-6.16692	0	-24.2388
50692	Plasminogen activator, urokinase receptor	Plaur	1.02174	-1.18497	0.026972	-4.59911
24655	Phospholipase C, delta 1	Plcd1	1.08215	-1.11335	0.0343086	-4.11905
114633	Phospholipase C, epsilon 1	Plce1	0.943031	1.11642	0.039334	3.23402
314260	Pleckstrin 2 (predicted)	Plek2	0.929713	1.2677	0.00623049	4.50097
246237	Pleckstrin homology domain containing, family A member 5	Plekha5	0.104256	-2.09317	0.0369813	3.29408
64471	Pleckstrin homology domain containing, family B (evectins) member 1	Plekhb1	0.938448	1.25586	0.0114455	4.03003
301337	Pleckstrin homology domain containing, family B (evectins) member 2 (predicted)	Plekhb2	0.0117151	-3.32139	0.128195	-3.08432
310999	Pleckstrin homology domain containing, family G (with RhoGef domain) member 5	Plekhg5	0.657552	1.40625	0.0443394	3.18596
316455	Pleckstrin homology domain containing, family M, member 3	Plekhm3	1.13237	1.11887	0.0389311	3.25936
300901	Procollagen lysine, 2-oxoglutarate 5-dioxygenase 2	Plod2	0.459817	1.52177	0.00238776	5.05079
117540	Phospholipid scramblase 1	Plscr1	1.17257	-1.07357	0.00887906	4.19714
296371	Phospholipid transfer protein (predicted)	Pltp	1.19546	-1.00263	0.0377439	-4.0485
361282	Plexin domain containing 2 (predicted)	Plxdc2	0.437829	-1.57076	0	-49.6553
309280	Plexin A3	Plxna3	0.37477	1.59001	0.00502502	4.62588
315217	Plexin B2	Plxnb2	0.856858	1.29642	0.0143663	-5.1972
362873	Plexin C1 (predicted)	Plxnc1	0.931259	1.26604	0.0114279	-5.54424
311676	Prostate transmembrane protein, androgen induced 1	Pmepa1	0	-7.21666	0.000283688	-13.6514
29660	Pregnancy upregulated non-ubiquitously expressed CaM kinase	Pnck	0.323085	1.62469	0.000822511	6.00334
100188944	paroxysmal nonkinesiogenic dyskinesia	Pnkd	0.202077	1.7135	0.0469439	3.14465
25516	Prepronociceptin	Pnoc	1.16736	1.00244	0.022809	3.60095
84024	Paraoxonase 1	Pon1	0.572945	-1.51226	0.0297975	-4.21666
360718	Popeye domain containing 2	Popdc2	1.02076	1.1803	0.00355578	-7.30413
29441	P450 (cytochrome) oxidoreductase	Por	0.0759625	-2.38068	0.00883681	-6.14599
317368	Similar to porcupine-D (predicted)	Porcn	0.687407	-1.4034	0.00836345	-5.97024
309014	Similar to HTPAP protein (predicted)	Ppapdc1a	0.393039	1.56001	0.0102044	4.15154
296635	Similar to RIKEN cDNA D830019K17	Ppapdc3	0.661476	-1.38201	0.0368121	-4.17255
25682	Peroxisome proliferator activated receptor delta	Ppard	0.00716792	-3.48143	0.00934489	-6.24123
302934	Periplakin (predicted)	Ppl	1.11629	-1.08776	0.0319058	-4.29126
310506	Protein phosphatase 1 (formerly 2C)-like	Ppm1l	0.0699372	-2.52505	0.000376603	-13.5967
25594	Protein phosphatase 1, catalytic subunit, beta isoform	Ppp1cb	0.0154493	-3.43155	0.0239068	-5.46565
171071	Protein phosphatase 1, regulatory (inhibitor) subunit 15A	Ppp1r15a	0.0478459	-2.5808	0.0216039	-4.78905
304799	Protein phosphatase 1, regulatory (inhibitor) subunit 15b	Ppp1r15b	0.0416593	-2.69422	0.0446215	-4.39114
192280	Protein phosphatase 1, regulatory (inhibitor) subunit 3B	Ppp1r3b	0.0208398	-3.0707	0.00366402	-7.43908
309513	Protein phosphatase 1, regulatory (inhibitor) subunit 3C	Ppp1r3c	0.471364	-1.52568	0.000625	-10.8971
60660	Protein phosphatase 2 (formerly 2A), regulatory subunit B (PR 52), beta isoform	Ppp2r2b	0.502831	1.48611	0.0497909	3.1349
246255	Protein phosphatase 2, regulatory subunit B, delta isoform	Ppp2r2d	0.0154228	-3.39172	0.00644426	-7.23185
363122	Protein phosphatase 2 (formerly 2A), regulatory subunit B'', alpha	Ppp2r3a	0.00597436	3.2985	0.29936	2.13879
361352	PQ loop repeat containing 1	Pqlc1	0.476332	-1.44353	0.0346119	-4.14827
362848	Similar to PML-RAR alpha-regulated adaptor molecule-1 (predicted)	Pram1	1.13775	1.09757	0.00136026	-9.10838
293118	Prolylcarboxypeptidase (angiotensinase C) (predicted)	Prcp	0.3114	-1.73932	0.00230859	-8.28823
309871	PR domain containing 1, with ZNF domain (predicted)	Prdm1	0.357591	-1.60961	0.0147087	-5.26711
689788	Similar to PR domain containing 5	Prdm5	0.0549699	2.30882	0.0203565	3.56563
50669	Perforin 1 (pore forming protein)	Prf1	0.0273397	2.56503	0.00494428	4.54437
289104	Proteoglycan 4, (megakaryocyte stimulating factor, articular superficial zone protein, camptodactyly, arthropathy, coxa vara, pericarditis syndrome) (predicted)	Prg4	0.991251	-1.16342	8.45e-05	-16.6662
83803	Protein kinase, AMP-activated, beta 1 non-catalytic subunit	Prkab1	0.274887	-1.91655	0.0166336	-5.32736
373545	Protein kinase, AMP-activated, gamma 2 non-catalytic subunit	Prkag2	0.681121	-1.45328	0.00622204	-6.57178
85420	Protein kinase C, theta	Prkcq	0.12907	1.93166	0.0058547	4.49464
54286	protein kinase, cGMP-dependent, type 1	Prkg1	0.00973461	-2.95902	0.648204	1.47205
25523	Protein kinase, cGMP-dependent, type II	Prkg2	0.0202874	2.6568	0.664098	1.60126
266804	prolactin family 7, subfamily b, member 1	Prl7b1	0.0260417	2.53317	1.17135	1.06509
24684	Prolactin receptor	Prlr	0.114239	1.99534	0.00143739	5.57011
24685	Protamine 1	Prm1	0.0408052	2.40821	0	8.73955
364382	Protein arginine N-methyltransferase 5 (predicted)	Prmt5	0.201354	-1.136	0.0185383	3.63542
362248	Protein C receptor, endothelial	PROCR	0.00229167	-4.13359	0.000697674	-10.8486
680409	Proline dehydrogenase	Prodh	0.444135	1.51923	0.0302208	-4.26309
361538	Proline dehydrogenase (oxidase) 2	Prodh2	0.136717	1.91867	0.000120482	7.31382
192205	Prokineticin 1	Prok1	0.337093	1.61463	0	9.25555
192206	Prokineticin 2	Prok2	0.0445981	-2.56231	0	-27.843
192648	Prokineticin receptor 1	Prokr1	0.784325	-1.30477	0.0205413	-4.87608
60357	Prominin 1	Prom1	0.343856	1.61869	0.000865385	5.93599
499847	Similar to Transmembrane gamma-carboxyglutamic acid protein 4 precursor (Proline-rich Gla protein 4) (predicted)	Prrg4	0.00452381	-3.85925	0.0031677	-7.88519
85266	Peptidase, serine, 12 (neurotrypsin, motopsin)	Prss12	0.191418	1.78924	0	9.69755
25052	Protease, serine, 2	Prss2	0.44606	-1.58426	0.0189374	-4.78755
353251	Protease, serine, 21	Prss21	1.04845	1.17607	0.0371088	3.31113
291355	Phosphoribosyl transferase domain containing 1 (predicted)	Prtfdc1	0.883106	1.28322	0.0114318	4.06981
315806	Similar to DDM36	Prtg	0.177058	1.90928	0.00516369	4.48533
25524	Prosaposin	Psap	0.00105556	-5.91011	0	-28.1684
293820	Phosphoserine aminotransferase 1	Psat1	0.0234392	-3.00456	0.839786	-1.52492
81751	Presenilin 2	Psen2	0.433334	1.53126	0.0010479	5.75891
305910	Paraspeckle protein 1	Pspc1	0.966891	1.16762	0.0158763	3.8476
58949	Platelet-activating factor receptor	Ptafr	1.1171	-1.05053	0.0307326	-4.26347
50557	Phosphatase and tensin homolog	Pten	0.0667028	-2.58637	0.0299291	-4.96264
58962	Prostaglandin D2 synthase 2	Ptgds2	1.07824	-1.09906	0.00638211	4.18622
81752	Prostaglandin E receptor 2, subtype EP2	Ptger2	0.0242806	-2.98062	0.000244565	-14.0833
29602	Prostaglandin F2 receptor negative regulator	Ptgfrn	0.668998	1.37909	0.020303	3.68965
292661	Prostaglandin I2 (prostacyclin) receptor	Ptgir	0.0244159	-2.96838	0.148346	-2.87545
25527	Prostaglandin I2 (prostacyclin) synthase	Ptgis	1.16107	1.08915	0.000531496	-11.4527
24693	Prostaglandin-endoperoxide synthase 1	Ptgs1	0.957899	1.2517	0.00985075	4.14917
362930	Protein tyrosine phosphatase 4a3 (predicted)	Ptp4a3	0.0349535	2.39829	0.0519917	3.09639
362540	Protein tyrosine phosphatase-like A domain containing 2 (predicted)	Ptplad2	0.966869	1.2367	0.0380206	-4.00901
288058	Protein tyrosine phosphatase-like (proline instead of catalytic arginine), member b (predicted)	Ptplb	0.851089	-1.33286	0.0130798	-5.45845
117255	Protein tyrosine phosphatase, non-receptor type 12	Ptpn12	0.0433368	-2.76765	1.13572	-1.22482
246116	Protein tyrosine phosphatase, non-receptor type 4	Ptpn4	0.168462	-1.8904	0.0441994	-3.98186
314843	Protein tyrosine phosphatase, receptor type, B (predicted)	Ptprb	0.982664	1.207	0.0038781	4.75664
24699	protein tyrosine phosphatase, receptor type, C	Ptprc	0.110566	-2.37368	0.0115364	-6.44838
114767	Protein tyrosine phosphatase, receptor type, E	Ptpre	0.80592	-1.3499	0.00136321	-9.142
116660	Protein tyrosine phosphatase, receptor type, N	Ptprn	1.1032	1.15157	0.0116856	4.06764
50677	protein tyrosine phosphatase, receptor type, O	Ptpro	0.95193	-1.23294	0.0187188	-4.67646
287710	Polymerase I and transcript release factor (predicted)	Ptrf	0.0111933	-3.54756	0.000129032	-16.3452
25066	Poliovirus receptor	PVR	0.0112647	-3.45324	7.52e-05	-17.9821
84491	Quiescin Q6	Qsox1	0.450404	-1.55747	0.0444294	-3.6874
79434	RAB11B, member RAS oncogene family	Rab11b	0.0247305	-2.93609	0.0168426	-5.49381
498650	RAB11 family interacting protein 1 (class I)	Rab11fip1	0.00519444	-3.73243	0.0041619	-7.01407
81756	RAB13, member RAS oncogene family	Rab13	1.00405	-1.20909	0.0250182	-4.6498
299156	RAB15, member RAS oncogene family	Rab15	0.0204735	2.6455	0.432584	1.81982
689377	Similar to Ras-related protein Rab-20	Rab20	0.633853	-1.32549	0.000529101	-11.3229
84590	RAB27B, member RAS oncogene family	Rab27b	0.357103	1.56223	0.00066416	6.08372
246324	RAB31, member RAS oncogene family	Rab31	0.353425	-1.67909	0.00380065	-7.37897
360571	RAB34, member of RAS oncogene family	Rab34	0.438689	1.56046	0.00229081	5.17487
81755	RAB3B, member RAS oncogene family	Rab3b	0.166821	1.83352	0.00205293	5.23315
360797	RAB guanine nucleotide exchange factor (GEF) 1 (predicted)	Rabgef1	0.0451171	-2.56934	0.731926	-1.7225
304299	Ras association and DIL domains	Radil	0.0242008	-2.71796	1.00368	1.32782
294804	Retinoic acid induced 14	Rai14	0.800325	1.32966	0.00188341	5.26811
116546	V-ral simian leukemia viral oncogene homolog B	Ralb	1.17252	1.00196	0.034	-4.19828
296301	HnRNP-associated with lethal yellow	Raly	0.0378571	-2.9396	0.134557	-3.40711
311252	Regeneration associated muscle protease	Ramp	0.326908	1.59769	0.0483562	3.14089
58965	Receptor (calcitonin) activity modifying protein 1	Ramp1	0.998274	-1.19601	0.0273694	-4.73057
171337	RAS related protein 1b	Rap1b	0.0341257	2.43272	0.476432	-1.90518
170923	RAP2B, member of RAS oncogene family	Rap2b	0.0890226	-2.40175	0.00052	-12.5385
303515	Hypothetical protein LOC303515	Rapgefl1	0.00814815	3.06045	0.523479	1.70465
24706	Retinoic acid receptor, beta	Rarb	0.481277	1.2179	0.000245902	-13.8197
297073	Retinoic acid receptor responder (tazarotene induced) 2	Rarres2	0.572145	1.4481	0.0189671	3.71841
361714	RAS guanyl releasing protein 2 (calcium and DAG-regulated) (predicted)	Rasgrp2	0.662855	1.37408	0.0040641	-7.0793
313874	RAS guanyl releasing protein 3 (calcium and DAG-regulated)	Rasgrp3	0.903954	-1.30835	0	-22.8928
363140	Ras association (RalGDS/AF-6) domain family 1	Rassf1	0.110785	-2.23603	0.00109636	-9.832
362423	Ras association (RalGDS/AF-6) domain family 4	Rassf4	0.42263	1.52765	0.012715	-5.51578
293623	Ras association (RalGDS/AF-6) domain family (N-terminal) member 7	Rassf7	0.00975	2.95019	0.139627	2.42926
25056	Retinol binding protein 1, cellular	Rbp1	0.512241	1.48573	0.0197964	3.69433
266766	Down syndrome critical region homolog 1 (human)	Rcan1	1.16784	1.01066	0.00178135	5.26259
140666	Down syndrome critical region gene 1-like 1	Rcan2	0.368784	1.56157	0	9.5988
303233	Ubiquitin specific protease 43 (predicted)	rCG_32844	0.166694	-1.86808	0.0145514	-5.1555
313488	Reversion-inducing-cysteine-rich protein with kazal motifs (predicted)	Reck	0.729734	1.36567	0.00595104	4.49112
362835	Receptor accessory protein 6	Reep6	0.00449821	-3.75183	0.234334	-2.5837
24715	Renin	Ren	0.0237312	-2.77406	1.13326	-1.14859
83618	RE1-silencing transcription factor	Rest	0.368993	-1.58808	0.0377783	3.26891
81712	Resistin like alpha	Retnla	1.14495	1.03993	0.000619883	-11.2683
89809	Replication factor C 1	Rfc1	0.266298	1.67787	0.0392332	3.2812
116468	Replication factor C (activator 1) 2	Rfc2	0.435157	1.51341	0.0136626	3.9587
360860	ring finger and WD repeat domain 2	Rfwd2	0.0334085	-2.91615	0.0452083	-4.15245
499617	Regulatory factor X-associated protein	Rfxap	0.0105607	2.8868	0.0144082	3.47026
117183	Response gene to complement 32	Rgc32	0.663946	-1.37137	0.00850851	-5.94395
360527	similar to mKIAA1961 protein	RGD1304630_PREDICTED	0.0160903	-3.17764	0.197284	-2.78476
288204	Similar to Hypothetical protein 5031404N19 (predicted)	RGD1305628	0.210345	-1.92919	0.0426732	-4.25504
362255	Similar to chromosome 20 open reading frame 102 (predicted)	RGD1305725	1.14373	1.06885	0.0106236	-5.62327
309456	Similar to hypothetical protein FLJ20154	RGD1305793	0.222749	-1.94815	0.024499	-4.90574
300207	Hypothetical LOC300207	RGD1305928	0.0119322	3.10822	0.17451	2.44382
360916	Similar to RIKEN cDNA 2610318G18	RGD1306105	0.952741	1.20061	0.0302333	3.4371
310640	Similar to chromosome 1 open reading frame 2 (predicted)	RGD1306107	0.141861	1.90085	0.0101461	4.13716
361410	Similar to predicted CDS, putative protein of bilaterial origin (4J193)	RGD1306153	0.16234	1.86404	0.000126582	7.48586
296483	Hypothetical LOC296483 (predicted)	RGD1306208	0.146902	1.92862	0.000164835	7.1581
362881	Similar to RIKEN cDNA 9530003J23 (predicted)	RGD1306474	0.673019	-1.43366	0.0054902	-6.80618
293888	Similar to RIKEN cDNA 5033414D02 (predicted)	RGD1306839	0.724279	1.33774	0.01855	3.73057
304244	Similar to hypothetical protein CG003 (predicted)	RGD1307034	0.0268655	-2.44962	0.135243	-2.90718
361773	Similar to oocyte-testis gene 1 (predicted)	RGD1307158	0.0406335	-2.72862	0.240927	-2.75546
307210	Similar to RIKEN cDNA 2700002I20	RGD1307279	0.404895	1.53883	0.0249453	3.53235
360695	Similar to Protein C21orf63 homolog precursor (predicted)	RGD1307569	0.0172294	2.67993	0.000173611	7.09272
362433	LOC362433	RGD1307916	1.04096	1.06196	0.00458595	3.70707
310376	Similar to hypothetical protein MGC42105 (predicted)	RGD1308116	0.948911	-1.16625	0.00991796	-6.29846
362516	Similar to hypothetical protein MGC17337 (predicted)	RGD1308165	0.0418191	-2.50212	8.4e-05	-17.4533
304645	Similar to TBC1 domain family, member 8 (with GRAM domain); vascular Rab-GAP/TBC-containing (predicted)	RGD1308221	0.215612	-1.93726	0.000228938	-14.4915
362437	Similar to intermediate filament-like protein MGC:2625 isoform 2; HOM-TES-103 tumor antigen-like	RGD1308257	0.0259913	-2.94602	0.0516108	-3.96413
311491	Similar to RIKEN cDNA 1700010M22	RGD1308385	0.0237918	-2.84945	0.67886	-1.3004
310358	Similar to RIKEN cDNA B130016O10 gene (predicted)	RGD1308448	0.0413976	-2.65055	1.21339	-1.05382
361192	LOC361192	RGD1308544	0.000166667	6.12058	0.00162602	3.94903
297694	Similar to RIKEN cDNA 1100001H23	RGD1308734	1.04936	-1.12744	0.000493056	-12.2489
299153	Similar to chromosome 14 open reading frame 50	RGD1309051	0.584059	1.41205	0.043078	3.22317
298851	Similar to putative protein, with at least 9 transmembrane domains, of eukaryotic origin (43.9 kD) (2G415)	RGD1309228	0.401684	-1.48716	0.0259664	-4.39435
363020	LOC363020 (predicted)	RGD1309410	0.356189	1.57963	0.0155871	3.8826
314478	Similar to KIAA2019 protein (predicted)	RGD1309696	0.0703406	2.16822	0	8.70961
362171	Similar to RIKEN cDNA 2600010E01	RGD1309969	0.029097	-2.61066	0.000361248	-13.679
314690	Similar to CG13957-PA (predicted)	RGD1309995	0.00484985	-4.09908	0.0591608	-4.19202
362019	similar to KIAA1324 protein	RGD1310209	0.791444	1.15717	0.0115169	3.85819
301563	similar to RIKEN cDNA 5230400G24	RGD1310230	0.0480065	-2.76024	0.000765766	6.10842
313111	Similar to KIAA1900 protein (predicted)	RGD1310364	0.675794	-1.41105	0.0308753	-4.31645
362643	Similar to KIAA0090 protein (predicted)	RGD1310427	0.00583333	-3.55057	0.164786	-2.98337
299521	Similar to hypothetical protein FLJ23451 (predicted)	RGD1310453	0.999491	1.19917	0.0215682	3.63632
309060	Similar to RIKEN cDNA A930008G19	RGD1310799	0.0120175	2.83808	0.068654	2.94121
303016	similar to adult retina protein	RGD1310862	0.0106387	-3.65766	0.84162	-1.53207
289400	Similar to KIAA1078 protein (predicted)	RGD1310950	0.0663634	-2.46008	7.46e-05	-16.7512
293587	Similar to RIKEN cDNA 1810014F10 gene (predicted)	RGD1311186	0.190404	1.78783	0.027219	3.48971
287822	Similar to CG8841-PA (predicted)	RGD1311422	0.104194	-2.17665	0.0013615	-9.01035
289159	Similar to RIKEN cDNA 5630401D24 (predicted)	RGD1311526	0.192704	-1.93908	0.0171707	-5.2001
292139	Similar to 4930506M07Rik protein (predicted)	RGD1311558	0.460795	-1.6451	0.00453894	-7.16451
308910	similar to FLJ00251 protein	RGD1311619	0.00145161	3.85915	0.0185213	3.66578
362346	Similar to RIKEN cDNA 1700016G05 (predicted)	RGD1311823	0.504882	1.1485	0.0158279	3.47729
309145	Similar to RIKEN cDNA 1810055G02	RGD1311946	1.0418	-1.15839	0.0043522	-7.12444
313155	Similar to RIKEN cDNA 3110043O21	RGD1359108	0.00179167	-4.91854	0.000122222	-16.2458
498100	Similar to hypothetical protein A430031N04	RGD1559643	0.70977	-1.26909	0.0145407	-5.1272
502147	Similar to apical early endosomal glycoprotein	RGD1559888	0.0498205	-2.6795	4.46e-05	-19.3054
361284	similar to nebulette non-muscle isoform	RGD1559911	0.0144862	2.78091	0.00844881	4.15862
499158	RGD1559980	RGD1559980	0.000897436	4.98429	0.801763	-1.5315
498982	similar to Myb proto-oncogene protein (C-myb) (predicted)	RGD1560020_PREDICTED	0.0164488	2.68551	0.00162621	5.38786
498691	Similar to Cathepsin L-like (predicted)	RGD1560071	0.383821	-1.71523	0.00159071	-8.80464
501105	Similar to predicted CDS, mechanosensory transduction channel NOMPC (1O503) (predicted)	RGD1560151	0.438687	1.49926	0.00593165	4.42397
497894	similar to Zinc finger protein 62 homolog (Zfp-62) (ZT3)	RGD1560191	0.00769608	-3.238	1.188	1.0879
499797	Similar to formin-like 2 isoform B (predicted)	RGD1560248	0.00174603	-4.81891	0.195572	-2.95468
501097	Similar to inhibitor of MyoD family-a (predicted)	RGD1560271	0.0418877	-2.67865	0.50104	-1.91634
501808	Similar to Leukosialin precursor (Leucocyte sialoglycoprotein) (predicted)	RGD1560412	0.0259855	-2.82253	1.00668	-1.29872
498919	RGD1560442	RGD1560442	0.00669048	3.21567	0.00031339	6.7437
306891	Similar to serine (or cysteine) proteinase inhibitor, clade B, member 1b (predicted)	RGD1560658	0.330265	1.58495	0.00132246	5.43985
307124	Similar to calcium/calmodulin-dependent protein kinase 1D	RGD1560691	0.0235204	-2.9232	0.120246	-2.98943
313311	RGD1560720	RGD1560720	0.100647	-1.58938	0.0185615	2.30557
500243	Similar to 2300003P22Rik protein (predicted)	RGD1560859	0.271413	1.69278	0	9.10275
498642	Similar to RNA binding protein gene with multiple splicing	RGD1561067_PREDICTED	0.000454545	5.28375	0.00072104	5.79481
304382	Similar to cell surface receptor FDFACT (predicted)	RGD1561143	0.827968	-1.28277	0.0029571	-7.81425
500552	similar to mKIAA1522 protein	RGD1561149	0.642907	-1.39701	0.0409449	3.23497
502091	Similar to ring finger protein 122 homolog (predicted)	RGD1561238	0.00406746	-3.98662	0.00869403	-6.01582
499958	RGD1561282 (predicted)	RGD1561282	0.937443	1.23609	0.00774882	4.3335
307970	similar to Ataxin-1 (Spinocerebellar ataxia type 1 protein homolog)	RGD1561758	0.0220204	-3.03251	0.187451	-2.7694
498022	Similar to immunoglobulin superfamily, member 7 (predicted)	RGD1561778	0.779666	-1.37068	0.000694444	-10.9216
287157	Similar to mKIAA1924 protein (predicted)	RGD1561785	0.45327	1.51817	0.000794183	6.03346
294917	Similar to Traf2 and NCK interacting kinase, splice variant 4 (predicted)	RGD1561817	0.49318	1.50088	0.0241553	3.53343
499893	Similar to Protein C20orf29 (predicted)	RGD1561852	0.168208	-2.05427	0.014732	-5.25605
301556	similar to Dedicator of cytokinesis protein 10 (Protein zizimin 3)	RGD1561963	0.0230382	2.57095	0	11.3009
497962	RGD1562012 (predicted)	RGD1562012	0.165912	1.85193	9.66e-05	7.7738
501150	Similar to KIAA2012 protein (predicted)	RGD1562029	0.270902	1.65896	0.0231282	3.56986
501195	Similar to D1Ertd622e protein (predicted)	RGD1562136	0.882551	-1.32481	0.0100603	-5.94731
294726	similar to PDE4D protein	RGD1562586	0.014522	2.79177	0.0266588	3.23268
501854	Similar to RAB7-like protein (predicted)	RGD1562617	0.0349222	-2.75902	0.000130719	-16.5938
315756	Similar to c-myc promoter binding protein	RGD1562639	0.0149627	2.75765	0.634069	1.72283
317227	Similar to toll-like receptor 13 (predicted)	RGD1562655	0.154568	1.87863	0	8.63044
366925	similar to 1810049O03Rik protein	RGD1562754	0.022732	-2.32017	0.977589	-1.25678
500464	Similar to EHM2 (predicted)	RGD1562988	0.0911468	2.10182	0.00162641	5.30954
298493	RGD1563049	RGD1563049	0.448224	1.5186	0.000242718	6.94683
313595	Similar to hypothetical protein FLJ38984	RGD1563072	0.0935932	2.05931	0.0430119	3.2098
500874	Similar to 4930438D12Rik protein (predicted)	RGD1563224	0.404124	-1.71227	0.0326891	-4.25679
303963	Similar to Ubiquitin ligase protein DZIP3 (DAZ-interacting protein 3 homolog) (predicted)	RGD1563278	0.0444599	2.32519	1.21895	1.15443
294350	RGD1563351	RGD1563351	0.00416667	-3.04668	1.09004	-1.19549
311592	Similar to hypothetical protein D630003M21 (predicted)	RGD1563354	0.299581	-1.55083	0.0171838	-5.01789
360777	Similar to paired immunoglobin-like type 2 receptor beta (predicted)	RGD1563400	0.0816552	-2.48232	0.00479243	-7.05719
317224	Similar to Gene model 784 (predicted)	RGD1563846	0.0333475	2.46678	0.0557907	2.88938
363463	Similar to Mospd2 protein (predicted)	RGD1563952	0.00214744	-4.9903	0.0340798	-4.4288
317253	Similar to novel protein similar to multidomain presynaptic cytomatrix protein piccolo (presynaptic cytomatrix protein) (predicted)	RGD1564117	1.03517	1.20062	0.0492143	-3.92653
361829	similar to RAB36, member RAS oncogene family	RGD1564246	0.024535	-2.6949	0.718334	1.57045
500128	Similar to hypothetical gene supported by BC025338 (predicted)	RGD1564419	0.112088	2.03446	0.0261635	3.35755
497891	Similar to smuckler (predicted)	RGD1564516	1.02861	-1.16137	0	-24.1443
501569	Similar to transmembrane 4 superfamily member 10	RGD1564799	0.308362	1.6745	0.0431729	3.20041
498789	similar to 20-alpha-hydroxysteroid dehydrogenase	RGD1564865	0.296122	-1.1586	0.0158118	3.61392
315843	Similar to WD repeat domain 11 protein (predicted)	RGD1564964	0.0186263	2.64543	0.10572	-3.54074
499255	similar to TSG118.1	RGD1565096	0.619185	1.41583	0.0100246	4.17119
366733	Similar to RAP2A, member of RAS oncogene family (predicted)	RGD1565168	0.0182822	2.67429	0.223885	2.2206
290339	similar to a disintegrin and metalloproteinase domain 28	RGD1565552	0.000972222	4.41276	0.000253968	6.88553
499891	RGD1565616 (predicted)	RGD1565616	0.134683	1.90931	0.0223762	3.61389
311120	similar to ribosomal protein L15	RGD1565767	0.0150494	2.79623	0.309288	1.89088
304020	Similar to 4631422O05Rik protein (predicted)	RGD1565927	0.18004	-2.01865	0.0131839	-5.50372
499867	Similar to RIKEN cDNA 1810007E14 (predicted)	RGD1566202	0.519458	-1.56602	0.00990403	-6.13624
501019	RGD1566370	RGD1566370	0.170269	1.83132	0.000736715	6.0908
305681	Similar to MYST histone acetyltransferase monocytic leukemia 4	RGD1566399	0.0820076	2.17088	0.0345624	3.04587
171047	Nucleoside 2-deoxyribosyltransferase domain containing protein RGD620382	RGD620382	1.15	-1.09447	0.0104058	-5.72867
207123	Similar to RIKEN cDNA D230025D16Rik	RGD621098	0.567988	-1.52364	0.0264635	-4.61367
54289	Regulator of G-protein signaling 1	Rgs1	0.435786	1.49106	0.0360977	3.33834
54292	Regulator of G-protein signaling 12	Rgs12	0.237607	1.72369	0.0136854	3.92387
29480	Regulator of G-protein signaling 4	Rgs4	0.462105	1.48786	0.0111567	4.04263
54294	Regulator of G-protein signaling 5	Rgs5	0.0536923	2.28056	0.00393548	4.54812
303690	Rhomboid 5 homolog 2 (Drosophila)	Rhbdf2	0.998576	-1.21942	8.52e-05	-16.0531
60414	Rhesus blood group CE and D	Rhd	0.0187202	2.68944	0.270118	2.06189
305341	Ras homolog gene family, member H	Rhoh	0.547361	1.4464	0.00666227	4.43049
315530	Rho GTPase-activating protein	Rics	0.902473	1.24971	0.0203629	3.68238
362491	Receptor (TNFRSF)-interacting serine-threonine kinase 2	Ripk2	0.0855064	-2.32295	0.0263654	-4.56408
246240	Receptor-interacting serine-threonine kinase 3	Ripk3	0.48286	-1.50966	0.0420088	-3.96178
307271	Ring finger and KH domain containing 2 (predicted)	Rkhd2	0.00574667	-3.94776	0.00527389	-7.47973
312439	Similar to hypothetical protein FLJ13910 (predicted)	Rmnd5a	0.62645	-1.44904	0.0128475	-5.4331
305844	Ribonuclease, RNase A family, 1-like 2 (pancreatic)	Rnase1l2	0.719721	-1.34235	0	-24.088
474169	Ribonuclease, RNase A family, 2 (liver, eosinophil-derived neurotoxin)	Rnase2	0.96567	-1.05186	0.000366667	-12.7117
56759	Ribonuclease, RNase A family 4	Rnase4	0.222414	-2.01852	0	-88.2417
364974	Ribonuclease H2, large subunit	Rnaseh2a	0.364415	-1.77397	0.0122186	-5.77329
315911	Similar to RIKEN cDNA D330045A20 (predicted)	Rnf128	0.934562	1.26108	0.00169284	-8.57161
360967	Similar to 1700022N24Rik protein	Rnf185	0.0191206	-2.99091	0.0451519	-4.03668
313806	Ring finger protein 19B	Rnf19b	0.169599	-1.95238	0.0298998	-4.45381
29274	Ring finger protein 4	Rnf4	0.0614126	-2.58095	0.0218228	-5.48127
245964	Ribonuclease/angiogenin inhibitor 1	Rnh1	0.0234161	-3.11342	0.0273447	-4.77587
84409	roundabout, axon guidance receptor, homolog 2 (Drosophila)	Robo2	0.0216543	-2.54919	0.147549	-2.89766
300807	RAR-related orphan receptor alpha	Rora	0.0850329	2.08478	0.0262044	3.42229
25346	V-ros UR2 sarcoma virus oncogene homolog 1 (avian)	Ros1	0.0454802	2.32657	0.0271559	3.39198
360906	Similar to RIKEN cDNA 2900024C23 (predicted)	Rpl5	0.626903	-1.33397	0.0190626	-4.95586
25348	ribosomal protein S29	Rps29	0.010016	3.0022	0.011151	3.56457
140654	Ribosomal protein S3	Rps3	0.0365348	-2.64109	1.00524	-1.18851
314384	Ribosomal protein S6 kinase, polypeptide 5 (predicted)	Rps6ka5	0.0309776	-2.59821	0.0564637	-3.65656
317203	Ribosomal protein S6 kinase polypeptide 6 (predicted)	Rps6ka6	0.446063	-1.61358	0.0460303	-3.79764
289342	Ribosomal protein S6 kinase, polypeptide 1	Rps6kc1	0.0120809	-3.12342	0.518697	-1.81976
296610	Rsb-66 protein	Rsb66	0.000277778	7.17713	0.152072	2.48886
309767	Radial spokehead-like 3 (predicted)	Rshl3	0.288274	-1.83598	0.00198374	-8.2909
302898	Ribosomal L1 domain containing 1	Rsl1d1	0.0267383	-2.9175	0.17039	-2.73516
309622	RT1 class II, locus Bb	RT1-Bb	0.164125	-2.00034	0.0431977	-4.68208
297383	Rhotekin	Rtkn	0.00210145	-4.08362	0.0315079	-4.18724
140585	Receptor-like tyrosine kinase	Ryk	0.776355	-1.30616	0.0213049	-4.70614
114207	Ryanodine receptor 1, skeletal muscle	Ryr1	0.00805556	3.04584	0.00388528	4.7067
170546	ryanodine receptor 3	Ryr3	0.849975	1.05031	0.0372188	3.24574
295214	S100 calcium binding protein A1	S100a1	0.775216	1.34419	0.0156777	3.85015
81778	S100 calcium binding protein A10 (calpactin)	S100a10	0.647793	-1.47006	0.0107375	-5.91832
29733	Sphingosine-1-phosphate receptor 1	S1pr1	0.44543	-1.54181	0.0172008	-5.0502
60399	Sphingosine-1-phosphate receptor 5	S1pr5	0.484994	-1.59193	0.00235181	-8.11004
360547	Spermidine/spermine N1-acetyl transferase 2 (predicted)	Sat2	0.77037	1.33293	0.0193645	3.69691
292793	Similar to suprabasal-specific protein suprabasin (predicted)	Sbsn	0.501106	1.51003	0.0261871	3.46153
303313	Scavenger receptor class F, member 1 (predicted)	Scarf1	0.696661	1.13058	0.000410959	-12.4001
24766	Sodium channel, voltage-gated, type 2, alpha 1 polypeptide	Scn2a1	0.0329813	2.48147	0.00752475	4.26023
245956	Sodium channel, voltage-gated, type III, beta	Scn3b	0.219594	1.75625	0.00194196	5.25998
25216	Syndecan 1	Sdc1	0.573215	-1.30225	0.000468085	-11.7995
116673	Syndecan 3	Sdc3	0.203749	-1.9176	0.0215901	-4.87546
24771	Syndecan 4	Sdc4	0.799771	-1.25195	0.00339443	-7.36931
311532	Syndecan binding protein (syntenin) 2	Sdcbp2	0.00709924	-3.42913	0.528581	-1.81195
157074	Succinate dehydrogenase complex, subunit A, flavoprotein (Fp)	Sdha	0.176043	-2.08913	0.0386069	-4.91716
316384	Serum deprivation response protein	Sdpr	0.203865	1.76153	0.0121793	3.98052
310843	SEC24 related gene family, member D (S. cerevisiae) (predicted)	Sec24d	0.0468031	-2.52486	0.18555	-2.81366
29259	Selectin, lymphocyte	Sell	0.607498	-1.5352	0.00180412	-8.98256
25651	Selectin, platelet	Selp	0.912596	-1.25067	0	-30.1765
363142	Sema domain, immunoglobulin domain (Ig), short basic domain, secreted, (semaphorin) 3B	Sema3b	0.15778	1.85568	0.0358325	3.28449
296789	Sema domain, immunoglobulin domain (Ig), short basic domain, secreted, (semaphorin) 3E (predicted)	Sema3e	0.851546	1.22076	0.00269872	4.74768
290562	Sema domain, immunoglobulin domain (Ig), short basic domain, secreted, (semaphorin) 3G	Sema3g	0.303302	-1.78926	0.0237018	-4.62955
56003	Septin 3	Sep3	0.74326	-1.38782	0.0250741	-4.61931
287606	Septin 4	Sep4	0.460037	1.51964	0.0158279	3.84317
29360	Selenoprotein P, plasma, 1	Sepp1	0.629282	-1.53075	8.27e-05	-17.2209
305227	Septin 11	Sept11	0.00248148	3.51978	0.00147569	5.52712
313057	Serine incorporator 2	Serinc2	0.421502	1.56061	0.00293796	4.97703
266775	Serine (or cysteine) peptidase inhibitor, clade B (ovalbumin), member 10	Serpinb10	0.993995	-1.20445	0	-59.5723
60325	Serine (or cysteine) proteinase inhibitor, clade B, member 2	Serpinb2	0	-12.2021	0	-94.2068
498209	Similar to squamous cell carcinoma antigen 2 (predicted)	Serpinb3a	0.0077381	-3.37178	0.5995	-1.62925
24617	Serine (or cysteine) peptidase inhibitor, clade E, member 1	Serpine1	0.233479	-1.76685	0.00015528	-15.5316
287526	Serine (or cysteine) peptidase inhibitor, clade F, member 1	Serpinf1	0.377796	1.61421	0.00649333	4.46028
295678	Similar to SEC14 and spectrin domains 1 (predicted)	Sestd1	0.0295238	-2.94875	0.0694794	-3.52401
252855	Splicing factor proline/glutamine rich (polypyrimidine tract binding protein associated)	Sfpq	0.180241	-2.0591	0.0429456	-4.14518
25350	Surfactant associated protein D	Sftpd	0.0460853	2.35176	0.118403	2.63719
294011	Sideroflexin 2	Sfxn2	0.811653	1.28222	0.000223464	-16.267
361778	Sideroflexin 4 (predicted)	Sfxn4	0.0693035	2.17247	0.017569	3.77893
313413	Similar to RIKEN cDNA 3110007P09 (predicted)	Sgip1	0.207359	1.6205	0.00205073	4.98517
171497	Serum/glucocorticoid regulated kinase 2	Sgk2	0.0162037	2.55758	0.0799638	2.05348
114203	Adaptor protein with pleckstrin homology and src homology 2 domains	Sh2b2	0.0005	-5.50391	7.35e-05	-17.3247
501026	SH3 domain binding glutamic acid-rich protein like 2	Sh3bgrl2	0.105872	-2.21222	0.0226852	-4.68047
305450	SH3-domain binding protein 2	Sh3bp2	0.0742974	-2.40752	0.0262512	-4.53383
690898	Similar to SH3 binding domain protein 5 like	Sh3bp5l	0.022232	-2.80564	1.02746	-1.08381
295171	Similar to SH3 domain protein D19 (predicted)	Sh3d19	1.06597	-1.13647	0.0271995	3.47465
309106	Single immunoglobulin and toll-interleukin 1 receptor (TIR) domain	Sigirr	0.291922	1.68399	0.0387377	3.23989
311426	Sialic acid binding Ig-like lectin 1, sialoadhesin	Siglec1	0.425907	-1.493	0.00108609	-8.78063
114634	Sine oculis homeobox homolog 1 (Drosophila)	Six1	0.0266762	-2.88732	0.0224793	-4.87597
286975	Src family associated phosphoprotein 1	Skap1	0.190686	1.80942	0.0188897	3.68197
114208	SKI-like	Skil	0.000634921	-5.49584	0.000120614	-15.7534
365668	Similar to RIKEN cDNA 2610528A15	Skiv2l2	0.119585	-2.22175	0.0393101	-4.27623
291942	Solute carrier family 10 (sodium/bile acid cotransporter family), member 7	Slc10a7	0.0150852	2.73605	0.404309	2.005
25715	Solute carrier family 11 (proton-coupled divalent metal ion transporters), member 2	Slc11a2	0.007657	-3.71337	0.0410561	-4.11804
25065	Solute carrier family 12, member 1	Slc12a1	0.0525777	-2.50228	0.00995565	-5.62658
117261	Solute carrier family 15 (oligopeptide transporter), member 1	Slc15a1	0.324232	1.62488	0.00281132	4.91809
246239	Solute carrier family 15, member 3	Slc15a3	0.0773169	-2.28434	0.000202312	-14.9433
25027	Solute carrier family 16 (monocarboxylic acid transporters), member 1	Slc16a1	0.0937973	-2.36306	0.00276087	-8.20901
29735	Solute carrier family 16 (monocarboxylic acid transporters), member 7	Slc16a7	0.0816097	-2.48989	7.69e-05	-17.9119
305540	Solute carrier family 1 (glutamate/neutral amino acid transporter), member 4	Slc1a4	0.00284314	-4.31321	0.0250644	-4.87779
292657	Solute carrier family 1 (neutral amino acid transporter), member 5	Slc1a5	0.0254339	-2.87857	0.171299	-2.91932
29502	Solute carrier family 20, member 2	Slc20a2	0.394125	-1.70553	0.0438246	3.18311
24904	Solute carrier family 22 (organic cation transporter), member 1	Slc22a1	0.706481	-1.16879	0.0175799	-4.40516
309131	Solute carrier family 22 (organic cation transporter), member 18	Slc22a18	1.16009	-1.0476	0.0170623	-4.94279
286961	Solute carrier family 22 (organic anion transporter), member 9	Slc22a9	0.0224048	-2.82441	0.997301	1.36833
85267	Solute carrier family 24 (sodium/potassium/calcium exchanger), member 3	Slc24a3	0.625543	1.40726	0.00625115	4.46896
170943	Solute carrier family 25 (mitochondrial carrier; dicarboxylate transporter), member 10	Slc25a10	0.184465	-1.97464	0.0410992	-4.11356
301113	Similar to solute carrier family 25 (mitochondrial carrier; phosphate carrier), member 23	Slc25a23	0.41492	1.57	0.0483638	3.14275
85262	Solute carrier family 25, member 27	Slc25a27	1.0129	1.11291	0.00755967	4.15968
83819	solute carrier family 26, member 5 (prestin)	Slc26a5	0.0165241	2.76895	0.16206	2.30726
311839	Solute carrier family 27 (fatty acid transporter), member 4	Slc27a4	1.09893	-1.10173	0.00273888	-7.95742
60423	Solute carrier family 28 (sodium-coupled nucleoside transporter), member 2	Slc28a2	1.0818	-1.11273	4.55e-05	-20.3191
296600	Solute carrier family 2 (facilitated glucose transporter), member 6 (predicted)	Slc2a6	0.479837	1.52159	0.046278	3.14331
501925	Similar to solute carrier family 2, member 9 isoform a	Slc2a9	0.255942	1.69328	0.000131579	7.63686
58976	Solute carrier family 30 (zinc transporter), member 1	Slc30a1	0.00461667	-3.86996	0.0349605	-4.45164
25362	Solute carrier family 30 (zinc transporter), member 2	Slc30a2	0.273149	1.69713	0.00281482	4.99428
171135	Solute carrier family 31 (copper transporters), member 1	Slc31a1	0.125881	-2.20715	0.019889	-5.18065
298091	Solute carrier family 31, member 2	Slc31a2	0.703677	-1.37335	0.00468827	-6.98428
313139	Solute carrier family 35 (CMP-sialic acid transporter), member 1 (predicted)	Slc35a1	0.485881	-1.64008	0.0365323	-4.786
257647	Solute carrier family 35, member A4	Slc35a4	0.00457096	-4.07258	0.242826	-2.49526
498081	Similar to solute carrier family 35, member A5 (predicted)	Slc35a5	0.0217835	-3.18797	0.0692674	-3.97945
288993	Solute carrier family 35, member F5 (predicted)	Slc35f5	0.0418814	-2.62559	0.00651689	-6.55176
246235	Tramdorin 1	Slc36a2	1.08046	1.17126	4.59e-05	-20.0302
500973	Similar to solute carrier family 37 (glycerol-3-phosphate transporter), member 2 (predicted)	Slc37a2	0.313261	-1.70442	0.000149573	-15.423
299139	Solute carrier family 38, member 6	Slc38a6	0.699018	-1.41162	0.00108955	-9.51145
50567	Solute carrier family 3 (activators of dibasic and neutral amino acid transport), member 2	Slc3a2	0.0417419	-2.74576	0.426626	-2.12215
170840	Solute carrier family 39 (iron-regulated transporter), member 1	Slc40a1	0.616188	-1.3628	0.013323	-5.43084
287532	Solute carrier family 43, member 2	Slc43a2	0.00122222	4.13373	0.0462257	-3.91717
304785	Solute carrier family 45, member 3 (predicted)	Slc45a3	0.00816479	2.98605	0	9.20749
24781	solute carrier family 4 (anion exchanger), member 3	Slc4a3	0.551993	1.15298	0.0206566	3.57454
50676	Solute carrier family 6 (neurotransmitter transporter, betaine/GABA), member 12	Slc6a12	0.787598	1.3378	0.0231997	3.58015
282712	Solute carrier family 6 (neutral amino acid transporter), member 15	SLC6A15	0	6.79604	0.000117647	7.43934
25553	Solute carrier family 6 (neurotransmitter transporter, serotonin), member 4	Slc6a4	0.267814	1.67239	0.0193654	3.72182
29464	Solute carrier family 6 (neurotransmitter transporter, taurine), member 6	Slc6a6	0.0413087	-2.67456	0.00624448	-6.88177
117100	Solute carrier family 6 (neurotransmitter transporter, L-proline), member 7	Slc6a7	0.3824	1.57707	0.00102941	5.76261
25648	Solute carrier family 7 (cationic amino acid transporter, y+ system), member 1	Slc7a1	0.0247873	-2.76221	1.24476	-1.07019
310392	Solute carrier family 7 (cationic amino acid transporter, y+ system), member 11	Slc7a11	0	-9.72707	0.0012536	-9.48498
50719	Solute carrier family 7 (cationic amino acid transporter, y+ system), member 5	Slc7a5	0.0101728	-3.34127	0.083827	-3.5243
83509	Solute carrier family 7 (cationic amino acid transporter, y+ system), member 7	Slc7a7	0.541994	-1.45495	0.00500882	-6.74015
116726	Solute carrier family 7 (cationic amino acid transporter, y+ system), member 9	Slc7a9	0.0161111	2.75138	1.07156	1.0811
140447	Solute carrier family 8 (sodium/calcium exchanger), member 2	Slc8a2	0.213295	-1.93536	0.0116005	-5.48602
24784	Solute carrier family 9 (sodium/hydrogen exchanger), member 3	Slc9a3	0.537464	1.44524	0.000333333	6.65046
116501	Solute carrier family 9 (sodium/hydrogen exchanger), isoform 3 regulator 2	Slc9a3r2	1.17371	1.00015	0	-21.7411
114247	Schlafen 3	Slfn3	0.243838	-1.93987	0.00203793	-8.42148
84386	Secretory leukocyte peptidase inhibitor	Slpi	1.11683	-1.08889	0.0274071	-4.41802
81516	MAD homolog 7 (Drosophila)	Smad7	0.0279466	-2.69064	0.00739551	-6.18856
300236	Small cell adhesion glycoprotein	Smagp	0.94397	1.2413	0.01044	-5.68197
361745	SWI/SNF related, matrix associated, actin dependent regulator of chromatin, subfamily a, member 2	SMARCA2	0.626053	1.25126	0.0241739	3.38776
303309	Similar to KIAA0732 protein	Smg6	0.64995	-1.36296	0.00579023	4.51439
54303	Neonatal submandibular gland protein B	Smgb	1.11903	-1.1055	0.0363014	-4.16059
292401	SPARC related modular calcium binding 2 (predicted)	Smoc2	0.14524	1.88135	0.0124589	3.99402
308652	Spermine oxidase (predicted)	Smox	0.202853	-1.8043	0.00309028	-7.65127
94338	Sphingomyelin phosphodiesterase 3, neutral	Smpd3	0.0444713	2.32773	1.22189	1.07394
294422	Sphingomyelin phosphodiesterase, acid-like 3A	Smpdl3a	1.12886	-1.10866	0.0102173	-5.77506
84416	small muscle protein, X-linked	Smpx	0.956471	1.0835	0.0393502	3.0064
303614	SMAD specific E3 ubiquitin protein ligase 2 (predicted)	Smurf2	0.0441806	-2.6603	0.0453239	-4.10072
297333	SET and MYND domain containing 1 (predicted)	Smyd1	0.225869	1.74253	7.58e-05	7.91888
287525	SET and MYND domain containing 4 (predicted)	Smyd4	0.142732	1.91632	0.0290294	3.43822
314228	Small nuclear RNA activating complex, polypeptide 1 (predicted)	Snapc1	0.44273	1.5405	0.00137993	5.4718
316638	Insulin responsive sequence DNA binding protein-1	Sned1	0.223246	1.71978	0.00132058	5.48868
81781	Small nuclear ribonucleoprotein N	Snrpn	0.209881	1.7846	0.00533626	4.52457
84471	Sorting nexin 1	Snx1	0.0479492	-2.56935	0.383498	-2.23647
310097	Sorting nexin associated golgi protein 1 (predicted)	Snx18	0.00218954	-4.44571	8.26e-05	-18.4179
361328	Sorting nexing 24	Snx24	0.325091	-1.68265	0.0368229	3.32206
689142	sorting nexin 29	Snx29	0.599729	1.42972	0.0202708	3.66014
288504	Sorting nexin 8	Snx8	0.586579	-1.41344	0.0226737	3.59917
81782	Sterol O-acyltransferase 1	Soat1	0.0975996	-2.31473	0.0029937	-7.92154
24787	Superoxide dismutase 2, mitochondrial	Sod2	0.126335	-2.07395	0.000616606	-11.2517
25352	Superoxide dismutase 3, extracellular	Sod3	0.526376	1.4753	0.0112426	4.07057
282843	Sorbin and SH3 domain containing 3	Sorbs3	0.422863	1.5752	0.0258814	3.46966
360600	Sperm associated antigen 9 (predicted)	Spag9	0.000185185	-8.39975	0.00488246	-7.17536
293142	Signal peptidase complex subunit 2 homolog (S. cerevisiae)	Spcs2	0.00994792	-3.1529	0.953994	-1.29449
691981	Hypothetical protein LOC691981	Spem1	0.0552331	2.27465	9.26e-05	7.7716
170897	Sphingosine kinase 1	Sphk1	0.00487768	-3.75103	0.00901759	-5.89012
314711	Spi-C transcription factor (Spi-1/PU.1 related) (predicted)	Spic	0.0973424	-2.10106	0	-41.7297
685161	Similar to Eppin precursor (Epididymal protease inhibitor) (Serine protease inhibitor-like with Kunitz and WAP domains 1)	Spinlw1	0.482099	1.3179	0.0230082	3.5347
25353	Secreted phosphoprotein 1	Spp1	0	-11.5749	0	-25.3944
294981	Sprouty homolog 1 (Drosophila) (predicted)	Spry1	0.909258	-1.23577	0	8.92503
29229	Salivary protein 1	Spt1	0.616507	1.26485	0.0131458	3.78543
362292	Sulfide quinone reductase-like (yeast)	Sqrdl	0.618436	-1.52848	0.0161367	-5.8434
83805	Rous sarcoma oncogene	Src	0.037993	-2.54059	0.112337	-3.01769
24950	Steroid 5 alpha-reductase 1	Srd5a1	1.13231	1.00275	0.0349578	-3.99622
296271	Sulfiredoxin 1 homolog (S. cerevisiae)	Srxn1	0.000987654	-5.36918	0.0294719	-5.03477
303342	Slingshot homolog 2 (Drosophila)	Ssh2	0.0218856	-3.19517	0.0136671	-5.57022
81784	Signal sequence receptor, gamma	Ssr3	0.0369777	-2.89212	0.0237972	-4.99067
25354	Somatostatin receptor 5	Sstr5	0.00140625	4.00681	0.00169797	5.14544
114093	Suppression of tumorigenicity 14 (colon carcinoma)	St14	0.582036	-1.39869	0.0100279	-5.72111
64442	ST3 beta-galactoside alpha-2,3-sialyltransferase 2	St3gal2	0.088643	2.06601	0.00626374	4.49554
303692	ST6 (alpha-N-acetyl-neuraminyl-2,3-beta-galactosyl-1,3)-N-acetylgalactosaminide alpha-2,6-sialyltransferase 2	St6galnac2	0.0154028	-2.9557	0.170583	1.9565
29758	ST6 (alpha-N-acetyl-neuraminyl-2,3-beta-galactosyl-1,3)-N-acetylgalactosaminide alpha-2,6-sialyltransferase 3	St6galnac3	0.467223	1.52355	0.00232923	5.13199
498798	Similar to signal transducing adaptor - mouse (predicted)	Stam	0.0136892	-3.26553	0.467607	-2.12322
498130	StAR-related lipid transfer (START) domain containing 13	Stard13	1.07774	1.15129	0.0180909	3.74733
25125	Signal transducer and activator of transcription 3	Stat3	0.00487069	-3.78914	7.41e-05	-25.6664
24918	Signal transducer and activator of transcription 5A	Stat5a	0.414694	1.5426	0.0205025	3.66542
84496	staufen RNA binding protein homolog 1 (Drosophila)	Stau1	0.0129167	-3.37006	0.31097	-2.22061
81801	Stanniocalcin 1	Stc1	0.457252	-1.37428	0.027139	3.40528
170824	STEAP family member 3	Steap3	0.464169	-1.55411	0.000531208	-11.6224
296655	Stomatin	Stom	0.0412185	-2.80504	0.0891909	-3.42652
314349	Stonin 2 (predicted)	Ston2	0.459341	-1.50504	8.47e-05	-18.2389
60466	Syntaxin 7	STX7	0.0445418	2.35939	0.366881	1.87283
311642	Sulfatase 2	Sulf2	1.15027	1.06942	0.000361953	-13.3068
65185	sulfotransferase family, cytosolic, 1C, member 3	Sult1c3	0.0173037	-2.81187	0.943004	-1.27046
294335	Sushi domain containing 2 (predicted)	Susd2	0.638396	1.40356	0.0238854	3.57317
117556	Synaptic vesicle glycoprotein 2b	Sv2b	0.329967	1.62415	0.00352413	4.75837
361256	Supervillin	Svil	0.0429792	2.44494	0.216085	-2.1866
170933	SYF2 homolog, RNA splicing factor (S. cerevisiae)	Syf2	0.300169	-1.90181	0.0155675	-6.63715
29179	synapsin II	Syn2	0.0247559	2.43788	0.0126909	3.81517
499010	Spectrin repeat containing, nuclear envelope 1	Syne1	0.00166667	3.74163	0.0828715	-3.16411
24804	Synaptophysin	Syp	0.782194	1.31751	0.0454665	3.15996
361604	Synaptotagmin-like 2 (predicted)	Sytl2	0.246178	1.6899	0.00495923	4.61576
282829	Tachykinin 4	Tac4	1.00359	-1.23089	0.00147489	-9.22559
287571	TAF15 RNA polymerase II, TATA box binding protein (TBP)-associated factor	Taf15	0.0040812	-4.30014	0.0130349	-6.23235
25123	Transgelin	Tagln	0.00753086	-3.46613	0.0102124	-6.05655
313507	T-cell acute lymphocytic leukemia 1	Tal1	0.23259	1.73655	0.00643694	4.47871
298648	TAR DNA binding protein	Tardbp	0.0412351	-2.69812	0.35867	-2.31239
365372	TBC1 domain family, member 10b	Tbc1d10b	0.00947279	2.9808	0.0112302	3.86568
360956	TBC1 domain family, member 14	TBC1D14	0.0144066	2.85682	0.0538056	3.04875
315880	TBC1 domain family, member 2B	Tbc1d2b	0.675604	1.37361	0.0168583	-4.94013
361255	Tubulin folding cofactor E	TBCE	0.0150362	2.74219	0.95062	1.24935
299827	Similar to TANK-binding kinase 1	Tbk1	0.147927	-2.16745	0.00891753	-6.34054
24886	Thromboxane A synthase 1	Tbxas1	0.00683333	-4.60802	0.00215545	-8.43983
84382	Transcription factor 4	Tcf4	0.00398374	-3.76157	0.0387839	-4.03749
304547	Trichoplein, keratin filament binding (predicted)	Tchp	0.202393	1.82233	0.0198538	3.70544
291571	Treacher Collins Franceschetti syndrome 1, homolog (predicted)	Tcof1	0.0444814	2.32218	0.266809	2.20864
362553	Tctex1 domain containing 1	Tctex1d1	0.540173	1.27608	0.0101563	3.95385
292813	Similar to RIKEN cDNA 2410004F06 (predicted)	Tdrd12	0.116367	1.65011	0.00766026	4.03304
89804	Endothelial-specific receptor tyrosine kinase	Tek	0.263173	-1.79648	0.0171366	-5.08736
302991	Tektin 4	Tekt4	0.300433	1.62996	0.0405726	3.24804
29460	Testis specific protein kinase 1	Tesk1	0.837092	1.31402	0.0458989	3.12822
308140	Transcription factor B1, mitochondrial	TFB1M	0.0207328	-2.91508	0.000378422	-13.3461
286926	Tissue factor pathway inhibitor 2	Tfpi2	0.142978	-2.08391	0.0355926	3.23394
288562	Transferrin receptor 2	Tfr2	0.553196	1.43787	0.0053876	4.56055
24827	Transforming growth factor alpha	Tgfa	0.430951	-1.48558	0.0210362	3.63136
84574	Transforming growth factor beta 1 induced transcript 1	Tgfb1i1	0.0667647	-2.4221	0.0442095	-4.07127
81809	Transforming growth factor, beta 2	Tgfb2	1.18087	-1.0584	0	-38.1815
116487	Transforming growth factor, beta induced	Tgfbi	0.0202075	-3.29502	0.473487	-2.04552
316742	TG interacting factor	Tgif1	0.367074	-1.65881	0.00935584	-6.00247
60335	Transglutaminase 1	Tgm1	0.0184783	-2.94239	0.166361	-2.88824
56083	Transglutaminase 2, C polypeptide	Tgm2	0.606736	-1.39259	0	-23.0376
83580	Thrombomodulin	Thbd	0.007723	-3.53889	0	-23.3483
297332	Similar to Hypothetical protein MGC59076	Thnsl2	0.609731	1.41934	0.0271518	3.50311
89806	Tyrosine kinase with immunoglobulin-like and EGF-like domains 1	Tie1	0.0376123	-2.67317	0.202843	-2.91624
116510	Tissue inhibitor of metallopeptidase 1	Timp1	0.0122004	-3.30399	0.323261	-2.24334
310553	Toll-like receptor 2	Tlr2	0.286667	-1.68908	0	-22.1657
317468	Toll-like receptor 7	Tlr7	1.12022	1.1117	0	-25.7104
295061	Transmembrane 4 superfamily member 1 (predicted)	Tm4sf1	0.045	2.35329	0.00163399	5.36171
303256	Transmembrane 4 superfamily member 5 (predicted)	Tm4sf5	1.17236	1.01834	0.00015625	-15.4275
314751	Transmembrane and coiled-coil domain family 3	Tmcc3	0.792771	-1.33603	0.0372743	-4.38086
363228	Transmembrane protein with EGF-like and two follistatin-like domains 2	Tmeff2	0.00706019	3.17612	0.185912	2.23461
338474	Heat shock 70kDa protein 5 binding protein 1	Tmem132a	1.14834	1.0523	0.0128571	-5.21823
367763	Transmembrane protein 164	Tmem164	0.0268211	2.52957	0.0646046	-3.55951
293634	Proline-rich protein PRP2	Tmem171	0.163506	-1.85729	0.00276325	-7.97839
297077	Hypothetical LOC297077	Tmem176a	1.18707	-1.00923	0.0038151	-7.44059
171411	LR8 protein	Tmem176b	1.1484	1.07809	0.00221564	-8.44244
497863	Similar to RIKEN cDNA 4432406C05	Tmem186	0.0316752	-3.02176	0.287658	-2.55314
309400	Transmembrane protein 2 (predicted)	Tmem2	0.2261	-1.7792	0.012581	-5.49063
59303	Transmembrane protein 33	Tmem33	0.139992	-2.2254	0.0258844	-4.85851
306327	Transmembrane protein 38a (predicted)	Tmem38a	1.10684	1.1281	0.0457939	-3.81784
288092	Transmembrane protein 39a	Tmem39a	0.0279579	-3.02198	0.214846	-2.77759
298605	Similar to Hypothetical protein MGC37938 (predicted)	Tmem82	0.0974382	-2.35136	0.000204082	7.02282
308602	Transmembrane protein 86A (predicted)	Tmem86a	0.668628	1.21049	0.00893068	-5.83267
362212	Similar to hypothetical protein FLJ14681 (predicted)	Tmem87b	0.043288	-2.8016	0.0767921	-3.9307
303356	Transmembrane protein 98	Tmem98	0.502728	1.48626	0.0219616	3.62997
24835	Tumor necrosis factor (TNF superfamily, member 2)	Tnf	0.153407	1.87282	0.000936214	5.86668
299339	Similar to Tumor necrosis factor, alpha-induced protein 2 (Primary response gene B94 protein)	Tnfaip2	0.731413	1.3569	0.00736869	-6.1515
500590	Similar to T-cell antigen 4-1BB precursor - mouse	Tnfrsf9	1.09993	1.15436	0.0430405	3.18951
287437	Tumor necrosis factor (ligand) superfamily, member 13	Tnfsf13	1.19964	-1.0101	0.000445402	-12.3224
89814	Tumor necrosis factor (ligand) superfamily, member 4	Tnfsf4	0.0122998	-3.1745	0.00044843	-11.8918
192178	Androgen receptor-related apoptosis-associated protein CBL27	Tnrc6b	0.0429212	2.37115	0.356317	-2.31736
25602	Tenascin XA	Tnxa	0.598754	1.42269	0.000445906	-11.6489
362481	Thymocyte selection-associated HMG box gene (predicted)	Tox	0.265544	1.68519	0.0179395	3.76503
311209	Tumor protein p53 inducible protein 11	Tp53i11	0.906307	1.22275	0.00671491	4.43608
689256	Similar to Tumor protein D53 (mD53) (Tumor protein D52-like 1)	Tpd52l1	0.732936	1.32886	0.00759804	4.28259
24848	Tryptophan hydroxylase 1	Tph1	0.488455	1.46871	0.00193333	5.2231
24852	Tropomyosin 4	Tpm4	0.234291	-2.00585	0.0178844	-5.47458
170907	Developmentally regulated protein TPO1	Tpo1	1.17207	1.00097	0.00142593	-8.90843
361857	Chromosome 6 open reading frame 4	Traf3ip2	0.13444	1.93032	0.000277778	6.85035
367167	TRAF-interacting protein (predicted)	Traip	0.771279	1.34096	0.00170561	5.36671
78969	Tribbles homolog 1 (Drosophila)	Trib1	0.721002	-1.35761	0.00047619	-12.1346
246273	Tribbles homolog 3 (Drosophila)	Trib3	0.0476964	-2.46677	1.28484	-1.00307
313236	Tripartite motif protein 14	Trim14	0.0444907	2.32308	0.00102339	5.74654
303214	tripartite motif-containing 16	Trim16	0.785547	-1.31814	0.00249059	-7.76371
365377	Similar to tripartite motif protein 50 (predicted)	Trim72	0.124686	-2.0753	0.00189111	-8.33355
315769	thyroid hormone receptor interactor 4	Trip4	0.192264	1.70093	0.000264798	6.85557
89823	Transient receptor potential cation channel, subfamily C, member 6	Trpc6	0.925586	1.25196	0.000811404	5.90719
299897	Trichorhinophalangeal syndrome I (predicted)	Trps1	0.573569	-1.42226	0.00814112	-5.89277
499624	Similar to TSC22 domain family protein 2 (TSC22-related-inducible leucine zipper protein 4)	Tsc22d2	0.0029108	-4.15736	0.0273633	-4.68826
684980	Similar to TSC22 domain family protein 4 (TSC22-related-inducible leucine zipper protein 2)	Tsc22d4	0.0440348	2.33814	0.875704	1.55241
308843	Hepatic protein EIIH	Tsku	0.294184	-1.74053	0.0171608	-5.19637
362326	Transmembrane 4 superfamily member 12	Tspan12	0.942034	1.20703	0.0280728	3.4494
306324	Tetraspanin 14 (predicted)	Tspan14	0.736718	-1.43258	0.0386198	-4.27323
25274	Thiosulfate sulfurtransferase	Tst	0.149233	1.90397	0.0112655	4.05379
298186	Tetratricopeptide repeat domain 39B	Ttc39b	1.16544	-1.07149	0.0016746	5.17594
362696	Tetratricopeptide repeat domain 7	Ttc7	0.302487	-1.86358	0.00478367	-7.0407
310982	Similar to hypothetical protein FLJ23033 (predicted)	Ttll7	0.0720943	2.16371	0.00148532	5.49427
500377	Tubulin, alpha 8	Tuba8	0.507428	1.3783	0.00660035	4.15788
291081	Tubulin, beta 2b	Tubb2b	0.0105253	-3.63843	0.00898923	-6.21381
29213	Data not found	Tubb4	0.639824	-1.40977	0.0485663	-3.78436
307351	Tubulin, beta 6	Tubb6	0.207513	-1.80448	0.00249246	-8.04732
365864	Tuftelin 1 (predicted)	Tuft1	0.696227	-1.32812	0.0117763	-5.89773
501052	tumor suppressor candidate 2	Tusc2	0.0333195	2.41551	0.13587	2.44574
59327	Twist homolog 2 (Drosophila)	Twist2	0.0295833	2.51139	1.04388	-1.16374
58819	Thioredoxin reductase 1	Txnrd1	0.00259563	-4.29762	0.0922051	-3.4634
498272	Similar to UDP-N-acteylglucosamine pyrophosphorylase 1 homolog (predicted)	Uap1	0.129261	-2.14106	0.00690552	-6.28145
361831	Ubiquitin-conjugating enzyme E2D 1, UBC4/5 homolog (yeast)	Ube2d1	0.518908	-1.36257	0.0201893	3.638
81920	Ubiquitin-conjugating enzyme E2D 3 (UBC4/5 homolog, yeast)	Ube2d3	0	7.59977	0.0833875	2.79863
302935	Ubinuclein 1 (predicted)	Ubn1	0.0708085	-2.4462	0.00305498	-8.29352
310633	Ubiquilin 4 (predicted)	Ubqln4	0.35107	1.60904	0.0267728	3.48213
192207	UBX domain protein 11	Ubxn11	0.666191	1.39564	0.0049697	4.65442
499956	Similar to Uridine-cytidine kinase 1-like 1 (predicted)	Uckl1	0.845946	1.28618	0.0131491	3.9628
170896	Urocortin 2	Ucn2	0.0126111	-3.30206	0.0109705	-5.88193
113992	UDP glycosyltransferase 1 family, polypeptide A6	Ugt1a6	0.320581	-1.73239	0	-24.0432
360663	Zinc finger CCCH type containing 5 (predicted)	Unk	0.818161	1.28171	0.0244021	3.57303
116593	Ureidopropionase, beta	Upb1	0.441799	1.5436	0.002213	5.13648
303924	Uroplakin 1B	Upk1b	0.131709	1.98765	0.00322619	4.91137
315190	Uroplakin 3A (predicted)	Upk3a	0.0467233	-2.5805	0.313231	-2.29703
408217	Ubiquitin specific protease 11	Usp11	0.662348	1.39938	0.0263143	3.48581
310306	Ubiquitin specific protease 13 (isopeptidase T-3)	Usp13	0.707959	-1.30803	0.0085312	4.11617
312688	Ubiquitin specific peptidase 18	Usp18	1.06529	1.11492	0.0242325	3.48094
303201	Ubiquitin specific protease 22 (predicted)	Usp22	0.0272191	-2.89494	0.319601	-2.39741
679921	Vasorin	Vasn	0.386101	-1.56163	0.00546586	-6.39161
114122	Chondroitin sulfate proteoglycan 2	Vcan	0.037866	-2.75006	0	-39.2715
83785	vascular endothelial growth factor A	Vegfa	0.4706	-1.52677	0.0032204	-7.73765
29461	VGF nerve growth factor inducible	Vgf	0.431456	1.53244	0	10.4627
286893	Vomeronasal receptor 1	Vnr1	0.0355184	2.41803	0.10586	2.71662
259227	Ischemia related factor vof-16	Vof16	0.0293972	-2.66789	0.0415681	-3.65124
365807	Vomeronasal 2 receptor, 47	Vom2r47	0.0117655	2.76833	0.0228257	3.32411
116669	Von Willebrand factor	Vwf	0.181156	1.82778	0.0010303	5.80065
114596	Whey acidic protein	Wap	0.816605	-1.24311	0.0303947	3.41269
360950	WD repeat domain 1	Wdr1	0.140271	-2.19897	0.0183019	-5.52142
298876	WD repeat domain 35	Wdr35	0.438398	1.35997	0.00341866	4.72804
312225	WD repeat domain 91	Wdr91	0.720728	1.34851	0.0224108	3.58375
286888	WAP four-disulfide core domain 2	Wfdc2	0.547731	1.47168	0.0262177	3.48166
296352	WAP four-disulfide core domain 5	Wfdc5	0.0239915	2.61609	0.018677	3.60779
114487	Wingless-related MMTV integration site 2	Wnt2	1.16598	1.05872	0	-38.8762
116466	Wingless-type MMTV integration site family, member 2B	Wnt2b	0.282617	1.66219	0.00321471	4.88951
84426	Wingless-related MMTV integration site 4	Wnt4	0.136863	-1.98312	0.0095614	-5.81864
498630	Similar to BH3-only member B protein (predicted)	Wwc2	0.0861669	-2.26702	4.5e-05	-19.0644
171371	Chemokine (C motif) ligand 1	Xcl1	0.134837	1.86401	0.0237957	3.47711
497811	Xanthine dehydrogenase	Xdh	0.690164	1.34199	7.58e-05	-16.5179
311098	Cardiomyopathy associated 3	Xirp2	0.00430818	3.38952	0.0244628	3.14946
362619	Sphingomyelin phosphodiesterase, acid-like 3B	Xkr8	1.00326	1.20938	0.000159236	-15.4674
313033	X Kell blood group precursor related family member 8 homolog	Xkr8	0.170006	1.78706	0.000403101	-12.6643
64133	Xylosyltransferase 1	Xylt1	0.890089	1.22832	0.0288991	3.433
299199	YLP motif containing 1	Ylpm1	0.0379069	-2.58043	1.09515	-1.09707
114217	YME1-like 1 (S. cerevisiae)	Yme1l1	0.00836689	-3.6137	0.140403	-3.12501
361920	YTH domain family 3 (predicted)	Ythdf3	0.0245095	-3.0224	0.133725	-3.21397
25578	Tyrosine 3-monooxygenase/tryptophan 5-monooxygenase activation protein, zeta polypeptide	Ywhaz	0.9469	1.25114	0.00646057	4.4644
315211	Zinc finger, BED domain containing 4 (predicted)	Zbed4	0.035456	-2.69389	0.133479	-2.9809
353227	Zinc finger and BTB domain containing 16	ZBTB16	0.000185185	5.17908	1.17138	1.16378
360845	zinc finger CCCH-type containing 11A	Zc3h11a	0.0418155	-2.67067	0.195527	-2.99495
315658	Similar to hypothetical protein FLJ23231 (predicted)	Zc3h12c	0.0219324	-2.83467	0.0390458	-4.16292
292067	Zinc finger CCCH-type containing 18	Zc3h18	0.566039	-1.53953	0.0389864	-4.21356
300032	Zinc finger CCCH type domain containing 3 (predicted)	Zc3h3	0.372103	1.58507	0.000679012	6.17444
252832	Zinc finger CCCH type, antiviral 1	Zc3hav1	0.185909	-1.97724	0.0411903	-4.25123
313436	Zinc finger, CCHC domain containing 12	Zcchc12	0.337627	1.58961	0.00314815	4.84819
361104	Zinc finger, CCHC domain containing 24	Zcchc24	0.435276	1.5188	0.0146173	-5.33074
362925	Zinc finger protein 406 (predicted)	Zfat	0.961896	-1.08924	0.00896569	-5.86541
313219	Zinc finger protein 189 (predicted)	Zfp189	0.0271369	-2.69549	0.299922	-2.30863
305471	Zinc finger protein 278	Zfp278	0.316743	1.63361	0.0266015	3.50603
300446	Zinc finger protein 653	Zfp653	0.266881	-1.59775	0.00535191	4.38834
100158232	Zinc finger protein 9	Zfp9	0.0739186	2.14985	0.00700258	4.3987
299188	Zinc finger, FYVE domain containing 1	Zfyve1	0.0310276	-2.89805	0.00926464	-6.08629
287457	Zinc finger, MYND domain containing 15 (predicted)	Zmynd15	0.269061	-1.69579	0.000303819	-13.0208
308339	Zinc finger protein 579 (predicted)	Znf579	0.552728	1.44941	0.00992908	4.17174
305127	Zinc finger protein 644 (predicted)	Znf644	0.195277	-2.05888	0.0393259	-4.3562
497984	Similar to zinc finger protein 652 (predicted)	Znf652	0.00761603	2.42671	0.0156949	2.67242
302962	Zinc finger protein 206 (predicted)	Zscan10	0.197516	1.78318	0.00330978	4.87039
380124	Data not found	Data not found	0.00474227	-3.73209	1.15063	-1.10098
380841	Data not found	Data not found	0.0266762	-2.8183	0.0514549	-4.00589
383740	Data not found	Data not found	0.00497076	3.36076	0.0102641	3.93283
385103	Data not found	Data not found	0.0025	3.52713	0.0523427	3.02384
385981	Data not found	Data not found	0.0266379	-2.8526	0.329177	-2.26115
386153	Data not found	Data not found	0.0073718	3.08944	0.0167885	3.40223
388186	Data not found	Data not found	0.0330779	-2.70665	0.888966	1.42492
388417	Data not found	Data not found	0.00820076	3.0461	0.135879	2.45293
388648	Data not found	Data not found	0.0154524	-2.80035	0.466626	-2.04498
389545	Data not found	Data not found	0.255919	-1.87071	0.0206794	-4.77027
391756	Data not found	Data not found	0.00112903	-4.88053	0.000104167	-16.2281
392233	Data not found	Data not found	0.0143229	2.77069	0.0292998	3.41109
392635	Data not found	Data not found	0.00841216	-3.22006	1.20498	1.1757
394841	Data not found	Data not found	0.0224971	-3.0626	0.0985228	-3.10515
395002	Data not found	Data not found	0.0144911	2.81576	0.00647059	4.33102
396088	Data not found	Data not found	0.0224826	-2.89095	1.19597	1.05295
396734	Data not found	Data not found	0.0195543	2.66293	0.712591	1.59608
396751	Data not found	Data not found	0.000166667	-7.10069	0.0131042	-5.72276
399150	Data not found	Data not found	0.0188124	2.70463	0.28339	1.85963
400469	Data not found	Data not found	0.0081685	3.02498	0.0459122	3.10564
401128	Data not found	Data not found	0.0161745	2.74161	0.00258667	4.86767
401801	Data not found	Data not found	0.000588235	-5.04229	0.475997	-1.8491
402712	Data not found	Data not found	0.0201366	-2.99445	1.21062	1.0783
404209	Data not found	Data not found	0.0144357	2.76466	0.0181146	3.5385
409900	Data not found	Data not found	0.00260753	-3.76575	0.532928	-1.70021
410012	Data not found	Data not found	0.00148148	-5.0723	0.0207211	-4.94577
410376	Data not found	Data not found	0.00770833	3.10729	0.245887	1.96508
410393	Data not found	Data not found	0.0208752	-2.86892	0.418696	-2.05633
414576	Data not found	Data not found	0.0161111	2.77594	0.458266	1.71395
415658	Data not found	Data not found	0.00534946	3.33739	0.0807213	2.56892
416390	Data not found	Data not found	0.0160845	2.704	1.15487	1.2282
419208	Data not found	Data not found	0.0211649	2.62063	0.0187328	3.41768
427043	Data not found	Data not found	0.0207647	-2.89147	0.126939	-2.97361
429096	Data not found	Data not found	0.00530055	3.31271	0.135501	2.12233
438231	Data not found	Data not found	0.0234884	-2.92956	0.012693	-5.87243
660439	Data not found	Data not found	0.0146026	2.80691	0.0165344	3.73368
660583	Data not found	Data not found	0.0139456	-2.77381	0.938618	-1.35238
1167009	Data not found	Data not found	0.0239881	2.56359	0.870589	1.51785
1173284	Data not found	Data not found	0.00188597	3.60941	0.0160655	2.89868
1269763	Data not found	Data not found	0.0195816	-3.04136	0.248174	-2.58692
1434834	Data not found	Data not found	0.0136156	2.77399	0.0147199	3.84407
1512038	Data not found	Data not found	0.0208632	-2.67305	0.0304071	-2.63565
1754200	Data not found	Data not found	0.00673709	3.18402	0.0904251	2.75914
1755843	Data not found	Data not found	0	-7.42459	0.0180686	-5.15755
1756122	Data not found	Data not found	0.0029227	-4.39384	0.000615942	-11.2849
1756166	Data not found	Data not found	0.0122505	-3.23264	0.00376568	-6.94251
1761507	Data not found	Data not found	0.00399598	-3.92528	0.0319271	-4.3205
1820066	Data not found	Data not found	0.0046633	-3.77222	0.21742	-2.5131
1827945	Data not found	Data not found	0.0357588	2.38917	0	11.0872
1828309	Data not found	Data not found	0.000526316	-5.3001	0.067485	-3.59925
1831671	Data not found	Data not found	0.000416667	4.93239	0	9.9041
1927070	Data not found	Data not found	0.0224942	-2.94177	0.0152158	-5.20469
1966489	Data not found	Data not found	0.0116807	2.82887	0.0776096	2.86849
1972100	Data not found	Data not found	0.00425926	3.41359	0.0192641	3.60986
1974015	Data not found	Data not found	0.012796	-3.23603	0.0135705	-5.37166
1975658	Data not found	Data not found	0.0142333	-2.85614	0.550133	1.68925
1977985	Data not found	Data not found	0.534593	-1.46543	0.0426003	-3.87161
1978869	Data not found	Data not found	0.000793651	4.26118	0.00108803	-9.67882
1983747	Data not found	Data not found	0.00269841	-4.08691	0.286495	-2.62163
1988573	Data not found	Data not found	0.0227138	2.56822	0.0211507	3.49802
2358754	Data not found	Data not found	0.0241562	-2.95359	0.016136	-5.49885
2430950	Data not found	Data not found	0.00191057	3.75109	0.018827	3.62716
2809385	Data not found	Data not found	0.000625	4.34892	0.455126	1.70138
2809591	Data not found	Data not found	0.0127198	-3.10149	1.19657	1.12247
2810641	Data not found	Data not found	0.0333403	2.4835	0.872706	-1.34193
2811734	Data not found	Data not found	0.000333333	-5.65589	0.438167	-1.96636
2812473	Data not found	Data not found	0.00628788	3.28624	0.698928	1.54084
2812612	Data not found	Data not found	0.00179167	3.74178	0	8.7498
2813138	Data not found	Data not found	0.0218606	-2.92743	1.20734	1.07494
2813799	Data not found	Data not found	0.0176008	2.70983	0.281187	2.02059
2815178	Data not found	Data not found	0.0205619	2.62639	0	11.4671
2816412	Data not found	Data not found	0.000933333	4.30134	0.000267296	6.68591
2816919	Data not found	Data not found	0.00075	4.2067	0	8.76278
2817626	Data not found	Data not found	0.00171569	3.74845	0	13.4114

## Sheet: TM
B: TM UPEC
GeneID	Gene Name	Symbol	FDR 30min	FC 30min	FDR 60min	FC 60min
364136	aminoadipate-semialdehyde dehydrogenase	Aasdh	0.011088	2.38351	0	5.15721
619382	ArfGAP with coiled-coil, ankyrin repeat and PH domains 2	Acap2	0.0235417	1.99367	0.0130556	2.22969
25364	Amiloride-sensitive cation channel 1, neuronal (degenerin)	Accn1	0.0097	-2.30337	0.119864	-1.54059
114024	acyl-CoA synthetase long-chain family member 3	Acsl3	0.0390431	-1.87511	0.849774	-1.08374
25026	Adrenomedullin	Adm	0.00347826	-2.52834	0.000714286	-3.27148
25369	Adenosine A2a receptor	Adora2a	0.0433333	-1.82294	0.272771	-1.48672
315150	Adenylosuccinate lyase (predicted)	Adsl	0.0369895	-1.91721	0.740056	-1.13159
25592	Agrin	Agrn	0.088447	1.55549	0.0333102	1.85495
303786	Similar to hypothetical protein FLJ30473	Aifm3	0.0176175	-2.08776	0.147473	-1.63507
293024	A kinase (PRKA) anchor protein 13	Akap13	0.311485	-1.36763	0.047756	-1.97554
25748	Aminolevulinic acid synthase 2	Alas2	0.225887	-1.45147	0.0110592	-2.33343
81639	Arachidonate 15-lipoxygenase	Alox15	0.00491803	-2.39035	0	-7.07457
305843	Angiogenin, ribonuclease A family, member 1	Ang1	0.0105455	-1.69758	0.553842	1.0991
296269	Angiopoietin 4 (predicted)	Angpt4	0.170084	-1.52247	0.033216	-2.04663
502317	amyloid beta (A4) precursor-like protein 1	Aplp1	0.909457	-1.04864	0.00592896	-2.41847
25239	apolipoprotein D	Apod	0.165744	-1.57653	0.0317143	-2.09806
503164	Hypothetical protein LOC503164	Apol9a	0.0224862	-2.00836	0.0362695	-1.99001
25240	aquaporin 1	Aqp1	0.560507	-1.29046	0.0330633	-2.11153
293344	ADP-ribosylation factor interacting protein 2	Arfip2	0.0926923	-1.65773	0.000333333	-4.33838
29221	Arginase 1	Arg1	0.553124	1.27658	0.00682432	-2.4945
293947	Rho GTPase activating protein 18	Arhgap18	0.122678	-1.60017	0.0394957	1.88085
306279	Rho GTPase activating protein 22 (predicted)	Arhgap22	0.0419324	-1.81095	0.0789731	-1.78599
315949	armadillo repeat containing 8	Armc8	0.404775	-1.34639	0.049058	-1.93127
292097	ARV1 homolog (yeast) (predicted)	Arv1	0.420084	-1.30046	0.0485789	-1.99283
363278	ATG16 autophagy related 16-like 1 (S. cerevisiae) (predicted)	Atg16l1	0.318717	-1.38948	0.0225595	-2.20201
298451	ATPase, H+ transporting, V0 subunit B (predicted)	Atp6v0b	0.162548	1.52477	0.0285865	1.95688
291555	ATPase, Class I, type 8B, member 1	Atp8b1	0.00191176	2.7308	0.000138889	-4.36429
24887	Bcl2-associated X protein	Bax	0.100275	-1.67195	0.0328333	-2.12164
317673	Bcl-2 binding component 3	Bbc3	0.0304258	-1.88843	0.065563	-1.8317
29592	Branched chain aminotransferase 1, cytosolic	Bcat1	0.0386731	-1.84179	0.0645244	-1.83173
363001	Similar to RIKEN cDNA 4930556P03 (predicted)	Bcdin3d	0.0166364	2.11948	0.180016	1.57328
360551	B-cell CLL/lymphoma 6, member B (zinc finger protein)	Bcl6b	0.0419758	-1.43224	0.811696	-1.17899
501624	Brain expressed X-linked 4	Bex4	0.436064	-1.31761	0.0337939	-2.01633
64625	BH3 interacting domain death agonist	Bid	0.169562	-1.50622	0.0197346	-2.23601
364403	B lymphoid kinase	Blk	0.00965278	-2.21156	0.995521	-1.10098
362844	Bromodomain containing 4	Brd4	0.141994	-1.56373	0.00591398	-2.56421
690367	Similar to BTB/POZ domain containing protein 6	Btbd6	1.08544	-1.07012	0.0361933	-2.04461
24232	Complement component 3	C3	0.00684739	-2.34141	0.246881	-1.36761
84007	Complement component 3a receptor 1	C3ar1	1.01747	-1.11371	0.0129762	-2.37477
362119	complement component 5	C5	0.0347795	1.98875	0.570214	1.18834
117512	complement component 9	C9	0.174176	-1.51855	0.0268108	-2.10853
24245	Calcium/calmodulin-dependent protein kinase II, beta	Camk2b	0.000384615	-3.32189	0.02341	-2.1591
25402	Caspase 3, apoptosis related cysteine protease	Casp3	0.232012	-1.4388	0.0405656	-1.99868
295462	Similar to hypothetical protein FLJ20647 (predicted)	Ccdc109b	0.0717003	-1.68669	0.0397909	-2.01964
304537	Similar to 2210403N09Rik protein (predicted)	Ccdc64	0.27041	-1.46616	0.0197588	-2.18727
305605	Similar to hypothetical protein (predicted)	Ccdc88a	0.00777154	-2.26423	0.389139	-1.38656
25542	Chemokine (C-C motif) ligand 3	Ccl3	0	4.63596	0	4.57332
116637	Chemokine (C-C motif) ligand 4	Ccl4	0.0225579	1.99169	0.00470588	2.40207
287561	Chemokine (C-C motif) ligand 7	Ccl7	0.0128488	2.17075	0.0106667	2.18165
114839	cyclin C	Ccnc	0.0178171	2.06801	0.00364583	2.53518
57301	Chemokine (C-C motif) receptor 1	Ccr1	0.0765468	-1.70981	0.0399383	-2.04013
287673	Chemokine (C-C motif) receptor 7	Ccr7	0.0320202	-1.87678	0.00146465	-2.98292
84349	CD40 ligand	Cd40lg	0.0331768	1.92359	0.28003	1.43822
117054	CD52 antigen	Cd52	0.121031	-1.57896	0.0072428	-2.46567
56822	Cd86 antigen	Cd86	0.171371	-1.51157	0.0197436	-2.21919
310806	CDC14 cell division cycle 14 homolog A (S. cerevisiae) (predicted)	Cdc14a	0.00145833	-2.76495	0.0121469	-2.30581
310806	CDC14 cell division cycle 14 homolog A (S. cerevisiae) (predicted)	Cdc14a	0.00145833	-2.76495	0.0121469	-2.30581
171103	Cell division cycle 25 homolog B (S. pombe)	Cdc25b	0.0953231	-1.6344	0.000151515	-3.82798
301082	CUB domain containing protein 1	Cdcp1	0	4.20109	9.26e-05	3.61825
360835	cadherin 19, type 2	Cdh19	0.0174385	-1.99092	0.678281	1.28275
266732	Cdig2 protein	Cdig2	0.112739	-1.62093	0.0293083	-2.13632
25410	CCAAT/enhancer binding protein (C/EBP), epsilon	Cebpe	0.0356343	-1.88984	0.254397	-1.54014
290567	choline acetyltransferase	Chat	0.0143205	-2.19199	0.384703	-1.35211
363484	cysteine-rich hydrophobic domain 1	Chic1	0.0113739	2.25217	0.000208333	4.1801
364419	CHMP family, member 7 (predicted)	Chmp7	0.00172043	-2.79078	0.732738	-1.2182
54240	cholinergic receptor, nicotinic, delta	Chrnd	0.316953	1.34918	0.0248507	1.97595
298487	claudin 19	Cldn19	0.00148148	-3.08109	0.561541	-1.31502
304407	Claudin 4	Cldn4	0.0409232	-1.8351	0.0339301	-2.10489
25680	colipase, pancreatic	Clps	0	3.95124	0.00478333	2.49221
65204	Calponin 1	Cnn1	0.379102	-1.35882	0.0450344	-1.96592
499723	collagen, type XXIV, alpha 1	Col24a1	0.00111111	-3.21294	0.583121	-1.31234
362285	procollagen, type IX, alpha 3	Col9a3	0.0384602	1.90066	0.0395814	1.90394
24267	Catechol-O-methyltransferase	Comt	0.27052	-1.42773	0.010266	-2.4207
300768	coronin, actin binding protein, 2B	Coro2b	0.0187179	2.07589	0.0554721	1.82818
502736	carboxypeptidase A4	Cpa4	0.711688	1.19153	0.000238095	-4.04547
24271	Carboxypeptidase B1 (tissue)	Cpb1	0.00280488	-2.60886	1.08722	1.07889
29625	corticotropin releasing hormone binding protein	Crhbp	1.10557	1.00472	0.0114035	-2.33325
689947	crystallin, gamma F	Crygf	0.350418	-1.40368	0.018434	-2.23298
84353	Catenin (cadherin associated protein), beta 1	Ctnnb1	0.291038	-1.42427	0.0049697	-2.68964
25423	Cathepsin C	Ctsc	1.0792	1.00337	0.005	-2.70345
60465	cortactin	Cttn	0.014154	-2.11101	0.00145833	-3.10194
81503	Chemokine (C-X-C motif) ligand 1	Cxcl1	0.097723	1.63527	0.0176254	2.09583
114105	Chemokine (C-X-C motif) ligand 2	Cxcl2	0	3.53252	0.00185446	2.65796
83476	Cysteine rich protein 61	Cyr61	0.0397655	1.90079	0.0203373	2.09202
300799	Death-associated kinase 2	Dapk2	0.633142	-1.24685	0.0313107	-2.06232
308912	Dachsous 1 (Drosophila) (predicted)	Dchs1	0.0158274	-2.04694	0.162824	1.5422
64157	Dimethylarginine dimethylaminohydrolase 1	Ddah1	0.854297	1.04488	0.0482905	-1.95862
170635	Dehydrogenase/reductase (SDR family) member 9	Dhrs9	0.0466937	-1.87288	0.293624	-1.48544
303902	Disrupted in renal carcinoma 2 homolog (human)	Dirc2	0.021779	-1.96431	0.0279601	-2.09136
680068	DMRT-like family C1b	Dmrtc1b	0.803843	-1.19012	0.00592308	-2.55007
114485	cyclin D binding myb-like transcription factor 1	Dmtf1	0.821374	-1.00292	0.0359358	-2.01477
59296	Deoxyribonuclease II beta	Dnase2b	0.102336	1.69963	0.015919	2.17302
25751	Dynamin 2	DNM2	0.0935922	1.67995	0.00423759	2.47954
312316	Diamine oxidase-like protein 1	Doxl1	0.49035	-1.11374	0.0436652	1.80228
315615	Down syndrome cell adhesion molecule-like 1	Dscaml1	0.497773	1.21528	0.0124153	2.16077
114856	Dual specificity phosphatase 1	Dusp1	0.0102825	2.29	0.005958	2.34789
116663	Dual specificity phosphatase 6 100fold higher affinity to ERK	Dusp6	0.0101639	2.27406	0.615622	-1.16238
306261	ELL associated factor 1	Eaf1	0.0109444	-2.18819	0.21674	-1.5784
50672	Endothelin receptor type B	Ednrb	0.00152174	-2.95852	0.000987654	-3.27022
315179	EF-hand calcium binding domain 6	Efcab6	0.005	-2.86113	0.534436	1.30121
114090	Early growth response 2	Egr2	0.045312	1.82647	0.0264733	1.94898
114090	Early growth response 2	Egr2	0.045312	1.82647	0.0264733	1.94898
295490	endomucin	Emcn	0.0100269	2.34791	0.00629902	2.36745
295490	endomucin	Emcn	0.0100269	2.34791	0.00629902	2.36745
59317	Erythrocyte protein band 4.1-like 1	Epb4.1l1	0.0972262	1.60854	0.0050744	2.47268
293522	Erythroid associated factor (predicted)	Eraf	0.658609	-1.2428	0.00896296	-2.40898
310071	Excision repair cross-complementing rodent repair deficiency, complementation group 8 (predicted)	Ercc8	0.000151515	-3.37323	0.011034	-2.33773
310071	Excision repair cross-complementing rodent repair deficiency, complementation group 8 (predicted)	Ercc8	0.000151515	-3.37323	0.011034	-2.33773
292710	Ethylmalonic encephalopathy 1 (predicted)	Ethe1	0.357054	-1.35852	0.0103105	-2.38021
295297	Ets variant 3	Etv3	0.0277965	-1.91294	0.0904345	-1.79452
289712	Ellis van Creveld gene homolog (human)	Evc	0.0225458	-2.00428	1.02167	1.05204
25598	Fatty acid binding protein 2, intestinal	Fabp2	0.0429167	1.9051	0.368401	1.33333
79451	Fatty acid binding protein 4, adipocyte	Fabp4	0	-3.539	0.000277778	-4.06324
362353	family with sequence similarity 115, member A	Fam115a	0.234119	-1.35834	0.024702	-2.13219
362115	Similar to RIKEN cDNA 9130404D14	Fam129b	0.00494444	-2.38482	0.0454899	-1.97522
289900	Family with sequence similarity 149, member B1	Fam149b1	0.0458408	1.87212	0.926318	1.04305
362650	Filamin binding LIM protein 1	Fblim1	0.0214762	2.02288	0.638919	1.14036
362511	F-box only protein 10 (predicted)	Fbxo10	0.0137179	2.21461	0.0266667	1.90965
363790	F-box protein 40	Fbxo40	0.0156835	-2.12241	0.743407	1.24243
25047	Fc receptor, IgE, high affinity I, alpha polypeptide	Fcer1a	0.00674897	-3.45661	0.00382936	2.49736
308864	FCH and double SH3 domains 2	Fchsd2	0.0893	1.68261	0.000430108	3.25297
315745	Feminization 1 homolog b (C. elegans)	Fem1b	0.115504	-1.58972	0.00675556	-2.5136
361969	fibrinogen alpha chain	Fga	0.00544601	-2.35704	0.506943	-1.25053
246186	fibrinogen-like 1	Fgl1	0.0228196	2.06592	0.0589915	1.82556
25661	Fibronectin 1	Fn1	0.162139	-1.22965	0.048796	-1.93595
314322	FBJ murine osteosarcoma viral oncogene homolog	Fos	0.000614035	3.00963	0.0124324	2.15174
294515	Forkhead box O3	Foxo3	0.475472	-1.25822	0.0374747	-2.00406
361388	Growth factor receptor bound protein 2-associated protein 1 (predicted)	Gab1	1.06558	-1.0258	0.0443276	-1.99508
29694	Gamma-aminobutyric acid (GABA-C) receptor, subunit rho 1	Gabrr1	0.00176471	-2.70479	0.194338	-1.55482
286974	N-acetylgalactosamine 4-sulfate 6-O-sulfotransferase	Galnac4s-6st	0.0414347	-1.86123	0.418193	-1.36297
680280	Similar to growth arrest-specific 2 like 3	Gas2l3	0.0183025	-2.06592	0.538164	-1.32178
58935	growth arrest specific 6	Gas6	0.0151975	-2.07541	0.625583	-1.22233
29319	Gastric intrinsic factor	Gif	0.0452838	1.88227	0.224801	1.54511
500113	GTPase, IMAP family member 7	Gimap7	0.00684524	-2.27949	0.00105556	-3.06346
171090	Gonadotropin inducible ovarian transcription factor 1	Giot1	0.00686274	-2.30191	0.0974434	-1.69049
54256	Gap junction membrane channel protein alpha 6	Gja6	1.14049	-1.01947	0.0439873	-1.96111
498153	G protein-coupled receptor 146	Gpr146	0.0170181	-2.04006	0.0423543	-1.95782
679975	G protein-coupled receptor 183	Gpr183	0.0357588	-1.867	0.0689045	-1.87111
314386	G protein-coupled receptor 68 (predicted)	Gpr68	0.0278744	-1.91187	0.0358604	-2.02585
688730	Similar to G protein-coupled receptor 84	Gpr84	0.419282	-1.30397	0.0196086	2.06514
315203	Similar to hypothetical protein 9930016O13 (predicted)	Gramd4	0.0106725	-2.21235	0.879358	1.10541
192254	GRP1 (general receptor for phosphoinositides 1)-associated scaffold protein	Grasp	0.327124	1.36556	0.040387	1.85838
298521	glutamate receptor, ionotropic, kainate 3	Grik3	0.0160897	2.1294	0.0134583	2.19865
25632	Hemoglobin alpha, adult chain 1	Hba-a2	0.0607852	-1.7624	0.000166667	-3.81124
363519	Host cell factor C1 (predicted)	Hcfc1	0.0951631	1.6278	0.0280128	1.93602
84577	Histone deacetylase 2	Hdac2	0	4.0077	0.0183549	2.08345
362737	Similar to RIKEN cDNA D930036F22 gene (predicted)	Heatr5a	0.030637	-1.90424	0.354611	-1.43769
117140	Human immunodeficiency virus type I enhancer binding protein 1	Hivep1	0.0461129	-1.78035	0.0870704	-1.75279
25059	Hexokinase 2	Hk2	0.370786	-1.39023	0.0113127	-2.34373
114637	high mobility group nucleosomal binding domain 2	Hmgn2	0.769597	1.03632	0.0166514	2.04337
81676	histamine N-methyltransferase	Hnmt	0.872419	1.15504	0.0213294	2.08057
290046	Heterogeneous nuclear ribonucleoprotein C	Hnrnpc	0.0131609	2.1807	0.33797	1.39352
302489	Similar to heparan sulfate 6-O-sulfotransferase 2 isoform S (predicted)	Hs6st2	0.0479828	1.55765	0.230598	-1.34154
25117	hydroxysteroid 11-beta dehydrogenase 2	Hsd11b2	0.0159624	-2.10506	0.604491	-1.08643
63868	Heat shock protein 1 (chaperonin)	Hspd1	0.233935	-1.31218	0.0315459	-2.05377
29595	5-hydroxytryptamine (serotonin) receptor 2A	Htr2a	0	-7.21271	1.00782	1.1184
25187	5-hydroxytryptamine (serotonin) receptor 2C	Htr2c	0.0161111	2.19445	0.268842	1.44052
25587	Inhibitor of DNA binding 2	Id2	0.0179008	-2.01936	0.101184	-1.7547
294235	Immediate early response 3	Ier3	0.0264918	1.94943	0.0459921	1.83231
360697	Interferon gamma receptor 2 (predicted)	Ifngr2	0.0231982	-1.95556	0.127365	-1.65891
289560	Insulin-like growth factor binding protein 7	Igfbp7	0.00143939	-2.8435	0.097201	1.68762
25325	Interleukin 10	Il10	0.000119048	3.29415	0.000736434	2.96578
24494	Interleukin 1 beta	Il1b	0.000942029	2.8748	0.001	2.91903
362077	Interleukin 1 family, member 10 (predicted)	Il1f10	0.00337037	-2.63536	1.08481	-1.00204
25466	Interleukin 1 receptor accessory protein	Il1rap	0.551233	-1.27715	0.0142677	-2.3312
25556	Interleukin 1 receptor-like 1	Il1rl1	0.187716	-1.613	0.0261597	1.36776
287287	Interleukin 4	Il4	0.031019	1.91896	0.030448	1.92779
24498	Interleukin 6	Il6	0.029375	1.92739	0.00102041	2.9512
294797	Interleukin 7 receptor	Il7r	0.0677675	-1.7149	0.0358333	-2.02295
24503	Internexin, alpha	Ina	0.0294796	-1.96846	0.0262593	-2.18027
404781	IQ motif and Sec7 domain 3	Iqsec3	0.0226224	2.03831	0.078323	1.6884
362418	Interleukin-1 receptor-associated kinase 2	Irak2	0.0016	-2.80176	0.00174603	-2.81708
292708	immunity-related GTPase family, Q	Irgq	0.235143	-1.46483	0.0105016	-2.37372
50693	Inter-alpha trypsin inhibitor, heavy chain 3	Itih3	0.169973	-1.54933	0.0293687	-2.10423
308976	jumonji domain containing 5	Jmjd5	0.736137	1.05198	0.0363642	-1.89543
315394	kelch repeat and BTB (POZ) domain containing 3	Kbtbd3	0.0625381	1.76049	0.00381526	2.51291
65206	Potassium intermediate/small conductance calcium-activated channel, subfamily N, member 4	Kcnn4	0.000784314	-2.94056	0.00201389	-2.79144
691835	Similar to Potassium channel tetramerisation domain-containing protein 4 (99.6%)	Kctd4	0.0321264	-1.88754	0.00416667	-2.6487
25589	Kinase insert domain protein receptor	Kdr	0.199809	-1.49473	0.00841085	-2.43084
313743	Kelch-like 21 (Drosophila) (predicted)	Klhl21	0.0287089	-1.89831	0.265444	-1.48758
303803	Kelch-like 24 (Drosophila)	Klhl24	0.0107902	-2.22894	0.483145	-1.23937
29245	Kallikrein 6	Klk6	0.0825729	1.7187	0.0261187	1.99281
59113	Kynurenine 3-monooxygenase (kynurenine 3-hydroxylase)	Kmo	0.691663	-1.20806	0.00666667	-2.49089
361506	leukocyte receptor cluster (LRC) member 8	Leng8	0.227587	1.39329	0.000289855	3.45294
499977	lipoma HMGIC fusion partner-like 3	Lhfpl3	0.143787	1.5168	0.0297345	1.99606
292594	Glycoprotein 49b	Lilrb4	0.452848	-1.32161	0.0100833	-2.40585
24538	lipase, hepatic	Lipc	0.215052	-1.46609	0.0326848	-2.04587
100125362	hypothetical protein LOC100125362	LOC100125362	0.0355511	-1.84971	0.310687	-1.30976
24906	RoBo-1	LOC24906	0.164114	-1.49154	0.0219293	-2.12661
287167	Globin, alpha	LOC287167	0.185648	-1.49999	0.00497024	-2.62898
307495	Similar to biliverdin reductase B (flavin reductase (NADPH))	LOC307495	0.040963	-1.86884	0.782332	1.09915
361414	Similar to Synaptic vesicle membrane protein VAT-1 homolog	LOC361414	0.48426	1.27113	0.0344096	1.91926
363060	Similar to RIKEN cDNA 1600029D21	LOC363060	0.0103583	-2.16539	0.019697	-2.19207
367289	Similar to CG4699-PA, isoform A	LOC367289	0.0245323	-1.95316	0.762774	-1.19208
500046	Similar to hypothetical protein FLJ21986	LOC500046	0.248236	1.44228	0.047939	1.82934
501546	hypothetical protein LOC501546	LOC501546	0.151388	1.57671	0.0358813	1.86195
679525	hypothetical protein LOC679525	LOC679525	0.0228142	-2.01419	0.940018	-1.07608
679578	Similar to Protein C18orf1	LOC679578	0.109452	1.55322	0.0214018	1.97254
680133	Similar to TBC1 domain family, member 8	LOC680133	0.112067	-1.65176	0.0432698	1.84688
688509	Enolase 1, alpha pseudogene	LOC688509	0.475442	-1.24063	0.0339727	-2.08914
688549	Hypothetical protein LOC688549	LOC688549	0.184068	1.54605	0.0385401	1.84336
688579	hypothetical protein LOC688579	LOC688579	0.119378	-1.60729	0.0276003	-2.16005
689826	Hypothetical protein LOC689826	LOC689826	0.0315918	1.98163	0.150568	1.58809
690642	Hypothetical protein LOC690642	LOC690642	0.034529	2.07083	0.00441581	2.39646
690700	similar to similar to RIKEN cDNA 1700001E04	LOC690700	0	-3.86492	1.11781	-1.01465
246296	Leucine rich repeat containing 15	Lrrc15	0.515278	1.31214	0.049123	1.77129
680478	Similar to leucine rich repeat containing 19	Lrrc19	0.00108333	-2.86373	0.0362316	-2.00712
305705	leucine rich repeat containing 3B	Lrrc3b	0.00698864	-2.27572	0.0871555	-1.75412
363855	mitogen activated protein kinase kinase 7	Map2k7	0.00318182	-2.65482	0.150567	-1.60529
360640	Mitogen-activated protein kinase kinase kinase 14 (predicted)	Map3k14	0.00447531	-2.4157	0.00178862	-3.25567
116596	Mitogen-activated protein kinase kinase kinase 8	Map3k8	0.0950686	-1.66331	0.0112063	-2.40125
29457	Microtubule-associated protein 6	Map6	0.00153846	-2.73793	0.033155	-2.04404
64459	Mannan-binding lectin serine peptidase 2	Masp2	0.0123253	-2.20685	0.366197	-1.39353
297894	Matrilin 1, cartilage matrix protein	Matn1	0.47687	1.26224	0.0271672	1.96912
313954	Matrilin 3 (predicted)	Matn3	0.00486772	-2.46157	0.658789	1.17206
680445	Muscleblind-like 2	Mbnl2	0.493865	-1.30545	0.0218116	-2.21
59105	Mast cell antigen 32	Mca32	0.0469202	-1.79911	0.0915836	-1.75134
292168	Mucolipin 2	Mcoln2	0.00119048	-2.80489	0.0265865	-2.15408
362325	MyoD family inhibitor domain containing (predicted)	Mdfic	0.0487736	-1.78631	0.0264021	-2.12744
29279	mesenchyme homeobox 2	Meox2	0.037668	-1.88577	0.26532	-1.458
308795	Mesoderm development candidate 1	Mesdc1	0.00662393	-2.29493	0.0266756	-2.12175
306508	Malignant fibrous histiocytoma amplified sequence 1 (predicted)	Mfhas1	0.00555556	-2.33604	0.0913193	-1.76051
317589	Similar to serine/threonine protein kinase MST4a (predicted)	Mst4	0.0478793	-1.82583	0.400255	-1.34049
303887	Mucin 4	Muc4	0.00321705	-2.54652	0.511018	-1.3064
362527	major urinary protein 4	Mup4	0.603181	1.09134	0.0427262	1.90258
292264	Myc target 1 (predicted)	Myct1	0.0481971	1.85017	0.193806	1.37625
306825	Myosin regulatory light chain interacting protein (predicted)	Mylip	0.205	-1.49692	0.048634	-2.00989
25485	Myosin ID	MYO1D	0.0184167	-2.05632	0.0824497	-1.7745
315820	Myosin VC (predicted, similarity 98.9 %)	Myo5c	0.549791	-1.26986	0.01	-2.36253
81523	myocilin	Myoc	0.0379477	-1.89419	0.0294137	-2.0895
314910	Ngfi-A binding protein 2	Nab2	0.0326525	-1.90867	0.0832243	-1.79173
361400	Nuclear factor of activated T-cells, cytoplasmic, calcineurin-dependent 3 (predicted)	Nfatc3	0.0934859	1.70056	0.0386327	1.90625
500133	nucleotide-binding oligomerization domain containing 1	Nod1	0.484789	-1.30343	0.0369276	1.91104
78964	neuropeptide FF receptor 2	Npffr2	0.0987023	-1.68518	0.010948	-2.31351
25105	Natriuretic peptide precursor type B	Nppb	0.437081	1.36405	0.0454131	1.83695
58853	Nuclear receptor subfamily 4, group A, member 3	Nr4a3	0.174127	-1.52014	0.0149918	2.11345
25730	Neurotrophin 4	Ntf4	0.135243	-1.58365	0.0418369	-1.96332
299757	neurotensin	Nts	0.356365	1.3321	0.0111862	-2.20052
501621	Similar to nuclear RNA export factor 7	Nxf7	0.960554	-1.13864	0.0496687	-1.90407
317576	Oculocerebrorenal syndrome of Lowe	Ocrl	1.10078	1.08822	0.0329339	-2.05045
252920	olfactomedin 3	Olfm3	0.0449479	-1.83403	0.733249	-1.20962
309252	OTU domain containing 7A	Otud7a	0.0187824	-2.03104	0.980768	-1.01391
171108	Purinergic receptor P2Y, G-protein coupled, 14	P2ry14	1.11386	-1.07249	0.0484127	-2.03248
691774	Similar to purinergic receptor P2Y, G-protein coupled, 5	P2ry5	0.0274265	-1.91616	0.00451923	-2.64172
29704	Protein kinase C and casein kinase substrate in neurons 1	Pacsin1	1.10738	1.05619	0.0293366	-2.08949
306081	Protocadherin 20 (predicted)	Pcdh20	0.0459158	-1.87106	0.853065	-1.08024
116741	protocadherin alpha 4	Pcdha4	0.0320029	-1.89929	0.0849439	-1.71302
246311	Pyruvate dehydrogenase phosphatase isoenzyme 2	Pdp2	0.156122	-1.49246	0.0173923	-2.21008
94203	Placental growth factor	Pgf	0.186777	-1.507	0.0339199	-2.03267
363109	Phosphoglucomutase 3 (predicted)	Pgm3	0.0396567	-1.8613	0.249197	-1.49827
303274	PHD finger protein 12	Phf12	0.0183618	2.12368	0.00680653	2.39141
290356	phytanoyl-CoA 2-hydroxylase interacting protein	Phyhip	0.0933934	1.64244	0.0195179	2.0486
54284	Paired-like homeodomain transcription factor 2	Pitx2	0.810766	-1.1443	0.0363043	-2.02605
25619	Plasminogen activator, urokinase	Plau	0.0569444	-1.55821	0.0385081	-1.95074
500901	preoptic regulatory factor-2	Porf-2	0.005199	-2.36874	0.480465	1.32813
246358	Chemokine (C-X-C motif) ligand 7	Ppbp	0.0225512	-1.9965	0.00886973	-2.40804
304813	Protein phosphatase 1, regulatory (inhibitor) subunit 12B (predicted)	Ppp1r12b	0.00404167	2.5015	8.77e-05	3.5058
117256	protein phosphatase 2 (formerly 2A), regulatory subunit B, gamma isoform	Ppp2r2c	0.00494872	-2.43434	0.0701789	-1.80062
309871	PR domain containing 1, with ZNF domain (predicted)	Prdm1	0.0107536	-2.17473	0.00689498	-2.51201
309871	PR domain containing 1, with ZNF domain (predicted)	Prdm1	0.0107536	-2.17473	0.00689498	-2.51201
315259	Prickle-like 1 (Drosophila)	Prickle1	0.0215725	-1.98139	0.527668	1.32383
81749	Protein kinase C, eta	Prkch	0.142597	-1.54457	0.0115072	-2.35986
64361	prolactin family 7, subfamily a, member 3	Prl7a3	0.387063	1.36624	0.00828918	2.29764
266804	prolactin family 7, subfamily b, member 1	Prl7b1	0.0313936	1.85133	0.0454644	1.63885
266804	prolactin family 7, subfamily b, member 1	Prl7b1	0.0313936	1.85133	0.0454644	1.63885
246075	Prolactin releasing hormone receptor	Prlhr	0.0491014	-1.78049	0.729126	-1.21437
113910	prion protein 2 (dublet)	Prnd	0.403945	-1.34723	0.00166667	-2.88249
362248	Protein C receptor, endothelial	PROCR	0.130494	-1.57029	0.0484032	-1.93038
314171	PRP39 pre-mRNA processing factor 39 homolog (S. cerevisiae)	Prpf39	0.0188889	2.07339	0.0116392	2.23645
24688	Peripherin 1	Prph	0.165603	-1.52081	0.0045283	-2.64428
25524	Prosaposin	Psap	0.847553	1.05541	0.0496039	-1.78598
313705	Similar to KIAA1337 protein (predicted)	Ptchd2	0.0173747	-2.03754	1.06404	-1.07874
24694	parathyroid hormone	Pth	0.0184444	2.15616	0.568777	1.14551
24699	protein tyrosine phosphatase, receptor type, C	Ptprc	0.7925	-1.16428	0.0197495	-2.24611
25529	Protein tyrosine phosphatase, receptor type, D	Ptprd	0.0556206	1.77192	0.032351	1.96458
287877	Pyrroline-5-carboxylate reductase 1	Pycr1	0.588081	-1.27155	0.0224152	-2.16827
498650	RAB11 family interacting protein 1 (class I)	Rab11fip1	0.0184254	-2.06051	0.0314503	-2.07254
170923	RAP2B, member of RAS oncogene family	Rap2b	0.229734	-1.45475	0.0066886	-2.54491
310533	Rap guanine nucleotide exchange factor (GEF) 2 (predicted)	Rapgef2	0.0357891	-1.85555	0.101662	-1.74077
24706	Retinoic acid receptor, beta	Rarb	0.00938272	2.43561	0.00628954	2.40614
362423	Ras association (RalGDS/AF-6) domain family 4	Rassf4	0.0109504	-2.15064	0.0114245	-2.32954
24618	regenerating islet-derived 3 beta	Reg3b	0.0487037	1.84302	0.107197	1.62078
81759	Renin binding protein	Renbp	0.981992	-1.1291	0.0490654	-2.02704
288135	Resistin-like gamma	Retnlg	0	-8.25012	0	-18.833
362461	similar to KIAA0528 protein	RGD1304592	0.0456277	1.86721	0.346947	1.34244
309478	Similar to KIAA0335	RGD1305314	0.000916667	3.01601	0.00752283	2.33805
314467	hypothetical LOC314467	RGD1305627	0.0297758	-1.95179	0.147756	-1.66941
314214	Similar to RIKEN cDNA 2810055F11 (predicted)	RGD1305721	0.737078	-1.1633	0.0213312	-2.14809
362881	similar to RIKEN cDNA 9530003J23	RGD1306474	0.0863178	1.64644	0.00622137	2.38959
288683	Similar to RIKEN cDNA 1110008J03 (predicted)	RGD1306772	0.0457915	-1.78731	0.102747	-1.72258
304863	Similar to cDNA sequence BC003331 (predicted)	RGD1307830	0.00176191	-2.77115	0.512156	-1.32096
308537	Similar to NNX3 (predicted)	RGD1310358	0.0852484	-1.6689	0.00186046	-2.82999
363212	Similar to RIKEN cDNA B230209C24 gene (predicted)	RGD1310392	0.0336262	-1.84177	0.835579	-1.12392
292139	Similar to 4930506M07Rik protein (predicted)	RGD1311558	0.391215	-1.34265	0.0482085	-1.96549
499056	similar to 3110052M02Rik protein	RGD1560046	0.0117917	2.24724	0.0834646	1.57965
501105	Similar to predicted CDS, mechanosensory transduction channel NOMPC (1O503) (predicted)	RGD1560151	0.0459703	-1.93464	0.0182658	-2.34568
310538	Similar to mKIAA1450 protein (predicted)	RGD1562174	0.0198126	-2.00966	0.19077	-1.62978
311760	similar to C20orf82	RGD1562551	0.0151593	-2.15194	0.848447	1.17749
501854	Similar to RAB7-like protein (predicted)	RGD1562617	0.0173575	-2.03186	0.134869	-1.69171
315756	Similar to c-myc promoter binding protein	RGD1562639	0.0544543	1.82059	0.000634921	3.00111
502727	similar to RIKEN cDNA 9330182L06	RGD1563349	1.04359	-1.0813	0.00496914	-2.70971
363463	Similar to Mospd2 protein (predicted)	RGD1563952	0.534642	-1.23063	0.0287824	-2.13809
500128	Similar to hypothetical gene supported by BC025338 (predicted)	RGD1564419	0.085842	1.67289	0.0179751	2.06799
25106	regucalcin (senescence marker protein-30)	Rgn	0.0230111	2.05421	0.0777167	1.64904
54294	Regulator of G-protein signaling 5	Rgs5	0.351232	1.36202	0.0171267	2.08274
60414	Rhesus blood group CE and D	Rhd	0.45372	-1.31201	0.0325375	-2.03851
363439	Reproductive homeobox on X chromosome 3	Rhox3	0.458876	1.25192	0.00511799	2.43017
65025	regulating synaptic membrane exocytosis 3	Rims3	0.0574942	1.80469	0.0398299	1.87154
266976	regulating synaptic membrane exocytosis 4	Rims4	0.0482542	-1.8119	1.0142	-1.02604
305842	Ribonuclease, RNase A family, 6	Rnase6	0.044627	-1.81782	0.000185185	-3.85957
29274	Ring finger protein 4	Rnf4	0.828684	-1.03534	0.0190556	-2.17791
24737	RT1 class Ib, locus Aw2	RT1-Aw2	0.00188597	-3.16267	0.0237333	-2.02741
114207	Ryanodine receptor 1, skeletal muscle	Ryr1	0.129037	1.61675	0.0460577	1.80006
685479	Similar to S100 calcium binding protein A15	S100a7a	0.00451923	-2.47245	0.000681818	-3.48657
170637	SAM domain, SH3 domain and nuclear localization signals, 1	Samsn1	0.164281	-1.51893	0.0121074	-2.30165
287545	Sterile alpha and TIR motif containing 1 (predicted)	Sarm1	0.169674	-1.51544	0.026456	-2.10713
59101	synaptonemal complex protein SC65	Sc65	1.03151	-1.00435	0.00585938	-2.55905
311731	Secernin 3	Scrn3	0.0455874	1.87626	0.24811	1.48354
314717	SCY1-like 2 (S. cerevisiae) (predicted)	Scyl2	0.257211	1.45302	0.0263832	2.00867
360816	Serine dehydratase-like (predicted)	Sdsl	1.066	-1.08589	0.0456164	-1.95363
360945	sel-1 suppressor of lin-12-like 3 (C. elegans)	Sel1l3	0.0395833	1.88288	0.226679	1.44498
296787	Sema domain, immunoglobulin domain (Ig), short basic domain, secreted, (semaphorin) 3C (predicted)	Sema3c	0.0409804	-1.88752	0.401694	-1.39818
315723	SUMO/sentrin specific protease family member 8	Senp8	0.0114344	-2.20128	1.06457	1.06272
60325	Serine (or cysteine) proteinase inhibitor, clade B, member 2	Serpinb2	0.000909091	3.0815	0.096271	-1.98524
116459	Serine (or cysteine) peptidase inhibitor, clade I, member 1	Serpini1	0.700752	-1.1967	0.0069213	-2.56488
297514	Similar to mKIAA1757 protein (predicted)	Setd5	0.0453759	1.83958	0.174935	1.5299
290666	splicing factor 4	Sf4	0.0247293	-1.97662	0.559045	1.22765
305941	sarcoglycan, gamma (dystrophin-associated glycoprotein)	Sgcg	0.0726399	-1.74365	0.00123656	-3.01692
286896	Sphingosine phosphate lyase 1	Sgpl1	0.13028	-1.55933	0.0473716	-1.98164
287285	Similar to KIAA1960 protein (predicted)	Shroom1	0.00342105	2.66091	0.00107143	2.97107
361584	Similar to Myeloid cell surface antigen CD33 precursor (gp67) (Siglec-3) (predicted)	Siglech	0.0464706	-1.81236	0	-6.23882
84012	Solute carrier family 1 (high affinity aspartate/glutamate transporter), member 6	Slc1a6	0.663847	-1.17767	0.0313078	-1.98934
64037	Solute carrier family 22 (organic cation transporter), member 4	Slc22a4	0.195139	-1.5198	0.026807	-2.10572
56814	Solute carrier family 24 (sodium/potassium/calcium exchanger), member 1	Slc24a1	0.0437604	-1.86799	0.00996633	-2.37077
58976	Solute carrier family 30 (zinc transporter), member 1	Slc30a1	0.22529	-1.39762	0.0364359	-2.04067
311168	Solute carrier family 43, member 1	Slc43a1	0.100968	1.68544	0.0403802	1.87767
24779	Solute carrier family 4, member 1	Slc4a1	0.473058	-1.24367	0.0234393	-2.11226
252854	Solute carrier family 5 (sodium/glucose cotransporter), member 11	Slc5a11	0.0187432	2.08545	0.442029	1.18661
292401	SPARC related modular calcium binding 2 (predicted)	Smoc2	0.00680233	-2.32162	0.0193709	-2.21182
296199	Sorting nexin 5 (predicted)	Snx5	0.02673	2.02221	0.00815315	2.31504
363632	SRY-box containing gene 15 (predicted)	Sox15	0.518773	-1.19911	0.0481736	-1.93861
295053	spastic paraplegia 20 (Troyer syndrome) homolog (human)	Spg20	0.249837	-1.38455	0.00613636	-2.55788
499146	Similar to Transcription factor Spi-B	Spib	0.156795	-1.53758	0.00715447	-2.46529
25353	Secreted phosphoprotein 1	Spp1	0.577065	-1.00819	0.049637	-1.96498
25354	Somatostatin receptor 5	Sstr5	0.00955357	2.26024	0.00864119	2.24156
314621	Serine/threonine kinase 11 (predicted)	Stk11	0.0283807	-1.9274	0.200598	-1.53545
292483	Syntaxin 11	Stx11	0.0244301	-1.94519	0.0775502	-1.79049
24912	sulfotransferase family 2A, dehydroepiandrosterone (DHEA)-preferring, member 1	Sult2a1	0.819161	-1.04573	0.0049359	2.4412
117556	Synaptic vesicle glycoprotein 2b	Sv2b	0.634661	-1.23863	0.00722892	-2.448
362018	Mitsugumin 29 (predicted)	Sypl2	0.0739523	-1.71355	0.0155353	-2.25105
294134	trace-amine-associated receptor 7d	Taar7d	0.0194318	2.06252	0.141665	-1.54302
365372	TBC1 domain family, member 10b	Tbc1d10b	0.00449686	-2.48826	0.738066	1.1903
360956	TBC1 domain family, member 14	TBC1D14	1.09356	1.00427	0.0479141	1.80384
501088	TBC1 domain family, member 5	Tbc1d5	0.0685772	1.74354	0.00510511	2.42155
24886	Thromboxane A synthase 1	Tbxas1	0.0459581	-1.83789	0.284428	-1.52344
81807	transcription elongation factor B (SIII), polypeptide 2	Tceb2	0.933232	1.04359	0.0120588	-2.31655
361669	transcription elongation regulator 1-like	Tcerg1l	0.0605017	1.7819	0.0281029	1.92169
25720	Transcription factor 12	Tcf12	0.386213	1.18656	0.0413249	-1.96348
313994	Transcription factor CP2-like 2	Tcfcp2l2	0.103713	-1.63166	0.0125067	-2.29358
500040	Similar to Testis derived transcript	Tes	0.119029	1.53448	0.0300775	1.9558
308140	Transcription factor B1, mitochondrial	TFB1M	0.0289862	-1.90519	0.0584556	-1.88505
300947	Transcription factor Dp-2 (E2F dimerization partner 2)	Tfdp2	0.0476405	1.86963	0.0437926	1.87967
84574	Transforming growth factor beta 1 induced transcript 1	Tgfb1i1	0.628693	-1.22873	0.0394708	-1.98593
116487	Transforming growth factor, beta induced	Tgfbi	0.615859	-1.214	0.0330199	-2.13972
24831	thyroid hormone receptor beta	Thrb	0.0320869	-1.8242	0.370822	-1.29639
24834	Thymidine kinase 1	Tk1	0.760609	-1.20315	0.0344491	-2.02276
314224	transmembrane protein 30B	Tmem30b	0.662033	-1.24711	0.0456428	-1.96635
287106	transmembrane protease, serine 8 (intestinal)	Tmprss8	1.04131	-1.02134	0.00485876	-2.67257
24835	Tumor necrosis factor (TNF superfamily, member 2)	Tnf	0.0192662	2.0312	0.0132479	2.13482
84397	tumor necrosis factor alpha induced protein 6	Tnfaip6	0.0166667	-2.12323	0.0202426	-2.21164
302965	Tumor necrosis factor receptor superfamily, member 12a	Tnfrsf12a	0.00505747	-2.41353	0.058174	-1.92831
89814	Tumor necrosis factor (ligand) superfamily, member 4	Tnfsf4	0.0133333	-2.19708	0.12619	-1.66355
690374	Similar to Tripartite motif protein 47	Trim47	0.0289225	-1.89974	0.32395	-1.49315
83514	TSC22 domain family 3	Tsc22d3	1.02132	-1.1133	0.00722917	-2.57599
366602	tetraspanin 13	Tspan13	0.0419404	-1.88871	0.922549	-1.13159
291081	Tubulin, beta 2b	Tubb2b	0.389933	-1.3655	0.0132041	-2.29451
307351	Tubulin, beta 6	Tubb6	0.0237589	-1.95377	0.126078	-1.686
691172	Similar to ubiquitin-conjugating enzyme E2-like	Uevld	1.07398	1.08876	0.0276429	1.96147
60630	Unc-5 homolog B (C. elegans)	Unc5b	0	4.50634	0.109879	1.64219
408223	Ubiquitin specific peptidase 54	Usp54	0.0468024	-1.81635	0.0848094	-1.76841
308846	UV radiation resistance associated gene	Uvrag	0.482893	1.28654	0.00660757	2.33661
287615	Vascular endothelial zinc finger 1 (predicted)	Vezf1	0.0935537	-1.66281	0.0423055	-1.995
259227	Ischemia related factor vof-16	Vof16	0.432125	1.29757	0.0111161	-2.33895
171371	Chemokine (C motif) ligand 1	Xcl1	0.0101263	2.28695	0.000650407	3.00304
171371	Chemokine (C motif) ligand 1	Xcl1	0.0101263	2.28695	0.000650407	3.00304
353227	Zinc finger and BTB domain containing 16	ZBTB16	0.509933	1.26985	0.0360634	1.90787
362341	Similar to RIKEN cDNA B130055L09 (predicted)	Zc3hav1l	0.0112441	2.23064	0.00921268	2.22126
362341	Similar to RIKEN cDNA B130055L09 (predicted)	Zc3hav1l	0.0112441	2.23064	0.00921268	2.22126
246326	Zinc finger, DHHC domain containing 2	Zdhhc2	0.901775	-1.1542	0.0338406	-2.0468
311071	Zinc finger homeobox 1b	Zeb2	0.114275	1.65976	0.0159637	2.10296
365192	zinc finger protein 324	Zfp324	0.0429577	1.86909	0.106802	1.69868
170902	Zinc finger protein 347	Zfp347	0.00488095	-2.48866	0.465347	-1.27772
78972	Zinc finger protein 354C	Zfp354c	0.0176488	2.11883	0.20118	1.43508
79426	Zinc finger protein 36	Zfp36	0.016028	2.10708	0.0485147	1.78764
314584	zinc finger protein 563	Zfp563	0.682162	1.15814	0.0214896	-2.15789
497984	Similar to zinc finger protein 652 (predicted)	Znf652	0.0470215	-1.78974	0.000128205	-3.54807
500855	Zinc finger protein 706	Znf706	0.735831	-1.2109	0.0487212	-1.95088
314586	zinc finger protein 763	Znf763	0.0407246	1.88374	0.225431	1.41252
362399	Similar to cDNA sequence BC022133 (predicted)	Zxdc	0.735932	-1.19167	0.0496667	-1.92327
362559	zyg-11 homolog B (C. elegans)	Zyg11b	0.0493029	1.79657	0.00597333	2.40569
385981	Data not found	Data not found	0.0459051	-1.82626	0.31171	-1.46149
388186	Data not found	Data not found	0.0244792	-1.98563	0.730463	-1.23406
391756	Data not found	Data not found	0.0441814	-1.79989	0.149736	-1.61954
1753723	Data not found	Data not found	0.00479167	-2.44878	0.911182	1.15045
1759257	Data not found	Data not found	0.0591977	1.85147	0.0286059	2.02015
1831671	Data not found	Data not found	0.0430463	1.8736	0.2861	1.46187
1978869	Data not found	Data not found	0.0709157	1.72612	0.00512232	2.41008
1983747	Data not found	Data not found	0.158235	-1.5507	0.0418393	-2.00107

## Sheet: PM & TM
C: TM UPEC & PM UPEC
GeneID	Gene Name	Symbol	PM FDR 30min	PM FC 30min	PM FDR 60min	PM FC 60min	TM FDR 30min	TM FC 30min	TM FDR 60min	TM FC 60min
25026	Adrenomedullin	Adm	0.000416667	-5.72434	0.0062396	-6.724	0.00347826	-2.52834	0.000714286	-3.27148
25748	Aminolevulinic acid synthase 2	Alas2	0.00901042	2.14659	0.0129683	2.65719	0.225887	-1.45147	0.0110592	-2.33343
305843	Angiogenin, ribonuclease A family, member 1	Ang1	0.679077	-1.40783	0	-51.0965	0.0105455	-1.69758	0.553842	1.0991
81639	Arachidonate 15-lipoxygenase	Alox15	0.712416	-1.46337	8.33e-05	-17.5271	0.00491803	-2.39035	0	-7.07457
315949	armadillo repeat containing 8	Armc8	0.046036	2.31138	0.533112	-1.97888	0.404775	-1.34639	0.049058	-1.93127
363278	ATG16 autophagy related 16-like 1 (S. cerevisiae) (predicted)	Atg16l1	0.00711111	3.0865	0.042701	-4.1257	0.318717	-1.38948	0.0225595	-2.20201
291555	ATPase, Class I, type 8B, member 1	Atp8b1	0.00280142	3.54029	0.00192478	4.95365	0.00191176	2.7308	0.000138889	-4.36429
501624	Brain expressed X-linked 4	Bex4	1.08957	1.06437	0.0261423	3.3322	0.436064	-1.31761	0.0337939	-2.01633
362844	Bromodomain containing 4	Brd4	0.36677	-1.56395	0.0227231	-4.4049	0.141994	-1.56373	0.00591398	-2.56421
24245	Calcium/calmodulin-dependent protein kinase II, beta	Camk2b	0.275514	1.63747	0.0116982	4.04469	0.000384615	-3.32189	0.02341	-2.1591
84353	Catenin (cadherin associated protein), beta 1	Ctnnb1	0.00372294	-4.16347	4.42e-05	-21.7776	0.291038	-1.42427	0.0049697	-2.68964
25423	Cathepsin C	Ctsc	0.0140525	-3.40618	0.000618182	-12.0657	1.0792	1.00337	0.005	-2.70345
117054	CD52 antigen	Cd52	0.0330736	2.45075	0.210739	2.23301	0.121031	-1.57896	0.0072428	-2.46567
56822	Cd86 antigen	Cd86	0.00157658	-5.10833	0	-36.1445	0.171371	-1.51157	0.0197436	-2.21919
266732	Cdig2 protein	Cdig2	0.0184199	-3.18958	0.00883853	-6.57164	0.112739	-1.62093	0.0293083	-2.13632
171371	Chemokine (C motif) ligand 1	Xcl1	0.134837	1.86401	0.0237957	3.47711	0.0101263	2.28695	0.000650407	3.00304
287561	Chemokine (C-C motif) ligand 7	Ccl7	1.13066	-1.10882	0.0328671	-4.28081	0.0128488	2.17075	0.0106667	2.18165
57301	Chemokine (C-C motif) receptor 1	Ccr1	0.00215278	-4.9922	0.0671192	-3.59491	0.0765468	-1.70981	0.0399383	-2.04013
287673	Chemokine (C-C motif) receptor 7	Ccr7	0.536851	1.4572	0.0149237	-6.13241	0.0320202	-1.87678	0.00146465	-2.98292
81503	Chemokine (C-X-C motif) ligand 1	Cxcl1	1.17318	1.00654	0.00181895	-8.55053	0.097723	1.63527	0.0176254	2.09583
114105	Chemokine (C-X-C motif) ligand 2	Cxcl2	1.16015	-1.07323	0.0453775	-3.89979	0	3.53252	0.00185446	2.65796
304407	Claudin 4	Cldn4	0.00542005	-3.58971	0.0018262	-8.59231	0.0409232	-1.8351	0.0339301	-2.10489
24232	Complement component 3	C3	0.110884	-2.23555	0.000618375	-10.745	0.00684739	-2.34141	0.246881	-1.36761
84007	Complement component 3a receptor 1	C3ar1	0.421676	1.55163	0	-20.7718	1.01747	-1.11371	0.0129762	-2.37477
83476	Cysteine rich protein 61	Cyr61	0.0872725	-2.16728	8.13e-05	-16.6016	0.0397655	1.90079	0.0203373	2.09202
308912	Dachsous 1 (Drosophila) (predicted)	Dchs1	0.323427	-1.76978	0.0133788	-5.49898	0.0158274	-2.04694	0.162824	1.5422
300799	Death-associated kinase 2	Dapk2	1.10431	1.14868	0.0169119	-4.92182	0.633142	-1.24685	0.0313107	-2.06232
59296	Deoxyribonuclease II beta	Dnase2b	1.16816	-1.05889	0.00198044	-8.2518	0.102336	1.69963	0.015919	2.17302
64157	Dimethylarginine dimethylaminohydrolase 1	Ddah1	0.0245432	-2.76182	0.300488	2.11227	0.854297	1.04488	0.0482905	-1.95862
25751	Dynamin 2	DNM2	0.00117284	4.14885	0.011907	3.87066	0.0935922	1.67995	0.00423759	2.47954
306261	ELL associated factor 1	Eaf1	0.0184207	-3.16244	0.168881	-2.94206	0.0109444	-2.18819	0.21674	-1.5784
289712	Ellis van Creveld gene homolog (human)	Evc	0.0202575	-2.97524	0.118132	-3.18496	0.0225458	-2.00428	1.02167	1.05204
50672	Endothelin receptor type B	Ednrb	0.295174	-1.80601	0	-41.3684	0.00152174	-2.95852	0.000987654	-3.27022
688509	Enolase 1, alpha pseudogene	LOC688509	0.0465889	-2.80545	0.00318871	-8.36342	0.475442	-1.24063	0.0339727	-2.08914
59317	Erythrocyte protein band 4.1-like 1	Epb4.1l1	0.743432	1.343	0.0244778	-4.60408	0.0972262	1.60854	0.0050744	2.47268
292710	Ethylmalonic encephalopathy 1 (predicted)	Ethe1	1.09888	-1.13732	0.00291045	-7.86815	0.357054	-1.35852	0.0103105	-2.38021
289900	Family with sequence similarity 149, member B1	Fam149b1	0.01625	-2.97902	1.12295	-1.25444	0.0458408	1.87212	0.926318	1.04305
79451	Fatty acid binding protein 4, adipocyte	Fabp4	0.0224368	-3.0542	7.87e-05	-18.4253	0	-3.539	0.000277778	-4.06324
25047	Fc receptor, IgE, high affinity I, alpha polypeptide	Fcer1a	0.631416	1.34311	0.0375712	3.30105	0.00674897	-3.45661	0.00382936	2.49736
308864	FCH and double SH3 domains 2	Fchsd2	0.00316667	3.4597	0.291158	-2.3217	0.0893	1.68261	0.000430108	3.25297
315745	Feminization 1 homolog b (C. elegans)	Fem1b	0.287318	-1.65975	0.00166667	5.3816	0.115504	-1.58972	0.00675556	-2.5136
25661	Fibronectin 1	Fn1	0.0244896	-2.8515	0	-31.3621	0.162139	-1.22965	0.048796	-1.93595
498153	G protein-coupled receptor 146	Gpr146	0.29569	1.64538	0.00259259	5.04153	0.0170181	-2.04006	0.0423543	-1.95782
679975	G protein-coupled receptor 183	Gpr183	0.207794	1.74042	0.000783664	5.96522	0.0357588	-1.867	0.0689045	-1.87111
54256	Gap junction membrane channel protein alpha 6	Gja6	0.00765207	-3.68259	0.165455	-2.71107	1.14049	-1.01947	0.0439873	-1.96111
287167	Globin, alpha	LOC287167	0.0305882	1.99491	0.225925	1.64427	0.185648	-1.49999	0.00497024	-2.62898
292594	Glycoprotein 49b	Lilrb4	0.00189923	-4.84174	0.000169661	-15.1479	0.452848	-1.32161	0.0100833	-2.40585
63868	Heat shock protein 1 (chaperonin)	Hspd1	0.0152644	-3.38351	0.0109947	-6.42551	0.233935	-1.31218	0.0315459	-2.05377
25632	Hemoglobin alpha, adult chain 1	Hba-a2	0.0266993	1.88297	0.355912	1.26383	0.0607852	-1.7624	0.000166667	-3.81124
25059	Hexokinase 2	Hk2	0.00401235	-4.01528	0	-33.1506	0.370786	-1.39023	0.0113127	-2.34373
501546	Hypothetical protein LOC501546	LOC501546	0.0418372	-2.7486	0.116994	-3.33135	0.151388	1.57671	0.0358813	1.86195
690642	Hypothetical protein LOC690642	LOC690642	0.0161149	2.74458	0.0131287	3.72666	0.034529	2.07083	0.00441581	2.39646
24494	Interleukin 1 beta	Il1b	0.482631	-1.46297	0.00704233	-6.3317	0.000942029	2.8748	0.001	2.91903
25325	Interleukin 10	Il10	1.11218	-1.05481	0.00248498	-7.71358	0.000119048	3.29415	0.000736434	2.96578
287287	Interleukin 4	Il4	0.00517241	3.2538	0	16.5924	0.031019	1.91896	0.030448	1.92779
24498	Interleukin 6	Il6	0.176148	-1.91117	0	-59.6842	0.029375	1.92739	0.00102041	2.9512
362418	Interleukin-1 receptor-associated kinase 2	Irak2	0.00147619	-4.86305	0.00342799	-7.79	0.0016	-2.80176	0.00174603	-2.81708
259227	ischemia related factor vof-16	Vof16	0.0293972	-2.66789	0.0415681	-3.65124	0.432125	1.29757	0.0111161	-2.33895
64459	Mannan-binding lectin serine peptidase 2	Masp2	0.0173735	-2.86978	0.579985	-1.65329	0.0123253	-2.20685	0.366197	-1.39353
59105	Mast cell antigen 32	Mca32	0.491213	1.47819	0.0232926	3.55603	0.0469202	-1.79911	0.0915836	-1.75134
313954	Matrilin 3 (predicted)	Matn3	0.0191326	2.68051	0.694446	1.61449	0.00486772	-2.46157	0.658789	1.17206
29457	Microtubule-associated protein 6	Map6	0.00136364	-4.54274	0.0567799	-3.59758	0.00153846	-2.73793	0.033155	-2.04404
116596	Mitogen-activated protein kinase kinase kinase 8	Map3k8	0.0173318	-3.26166	0.0074679	-6.82916	0.0950686	-1.66331	0.0112063	-2.40125
680445	Muscleblind-like 2	Mbnl2	0.13903	-2.2112	0.0189223	-5.17539	0.493865	-1.30545	0.0218116	-2.21
292264	Myc target 1 (predicted)	Myct1	0.0964092	-2.14171	0.0039288	-7.19253	0.0481971	1.85017	0.193806	1.37625
362325	MyoD family inhibitor domain containing (predicted)	Mdfic	0.026609	-2.75946	0.00287977	-7.87906	0.0487736	-1.78631	0.0264021	-2.12744
25485	Myosin ID	Myo1d	0.0118601	2.85629	0.064996	2.80027	0.0184167	-2.05632	0.0824497	-1.7745
306825	Myosin regulatory light chain interacting protein (predicted)	Mylip	0.123638	-2.18501	0.0282768	-4.65318	0.205	-1.49692	0.048634	-2.00989
58853	Nuclear receptor subfamily 4, group A, member 3	Nr4a3	0.215657	1.72576	0.00344253	4.71893	0.174127	-1.52014	0.0149918	2.11345
252920	olfactomedin 3	Olfm3	0.049235	2.31095	0.244157	2.20871	0.0449479	-1.83403	0.733249	-1.20962
25619	Plasminogen activator, urokinase	Plau	0.000128205	-6.16692	0	-24.2388	0.0569444	-1.55821	0.0385081	-1.95074
65206	Potassium intermediate/small conductance calcium-activated channel, subfamily N, member 4	Kcnn4	0.96285	1.18053	0.0479688	-3.73318	0.000784314	-2.94056	0.00201389	-2.79144
309871	PR domain containing 1, with ZNF domain (predicted)	Prdm1	0.357591	-1.60961	0.0147087	-5.26711	0.0107536	-2.17473	0.00689498	-2.51201
266804	prolactin family 7, subfamily b, member 1	Prl7b1	0.0260417	2.53317	1.17135	1.06509	0.0313936	1.85133	0.0454644	1.63885
25524	Prosaposin	Psap	0.00105556	-5.91011	0	-28.1684	0.847553	1.05541	0.0496039	-1.78598
362248	Protein C receptor, endothelial	Procr	0.00229167	-4.13359	0.000697674	-10.8486	0.130494	-1.57029	0.0484032	-1.93038
24699	Protein tyrosine phosphatase, receptor type, C	Ptprc	0.110566	-2.37368	0.0115364	-6.44838	0.7925	-1.16428	0.0197495	-2.24611
498650	RAB11 family interacting protein 1 (class I)	Rab11fip1	0.00519444	-3.73243	0.0041619	-7.01407	0.0184254	-2.06051	0.0314503	-2.07254
170923	RAP2B, member of RAS oncogene family	Rap2b	0.0890226	-2.40175	0.00052	-12.5385	0.229734	-1.45475	0.0066886	-2.54491
362423	Ras association (RalGDS/AF-6) domain family 4	Rassf4	0.42263	1.52765	0.012715	-5.51578	0.0109504	-2.15064	0.0114245	-2.32954
54294	Regulator of G-protein signaling 5	Rgs5	0.0536923	2.28056	0.00393548	4.54812	0.351232	1.36202	0.0171267	2.08274
24706	Retinoic acid receptor, beta	Rarb	0.481277	1.2179	0.000245902	-13.8197	0.00938272	2.43561	0.00628954	2.40614
60414	Rhesus blood group CE and D	Rhd	0.0187202	2.68944	0.270118	2.06189	0.45372	-1.31201	0.0325375	-2.03851
293947	Rho GTPase activating protein 18	Arhgap18	0.00355769	3.46674	0.00179546	5.08238	0.122678	-1.60017	0.0394957	1.88085
29274	Ring finger protein 4	Rnf4	0.0614126	-2.58095	0.0218228	-5.48127	0.828684	-1.03534	0.0190556	-2.17791
24906	RoBo-1	LOC24906	0.7921	1.30416	0.0262705	-4.54741	0.164114	-1.49154	0.0219293	-2.12661
114207	Ryanodine receptor 1, skeletal muscle	Ryr1	0.00805556	3.04584	0.00388528	4.7067	0.129037	1.61675	0.0460577	1.80006
25353	Secreted phosphoprotein 1	Spp1	0	-11.5749	0	-25.3944	0.577065	-1.00819	0.049637	-1.96498
60325	Serine (or cysteine) proteinase inhibitor, clade B, member 2	Serpinb2	0	-12.2021	0	-94.2068	0.000909091	3.0815	0.096271	-1.98524
292139	Similar to 4930506M07Rik protein (predicted)	RGD1311558	0.460795	-1.6451	0.00453894	-7.16451	0.391215	-1.34265	0.0482085	-1.96549
315756	Similar to c-myc promoter binding protein	RGD1562639	0.0149627	2.75765	0.634069	1.72283	0.0544543	1.82059	0.000634921	3.00111
688730	Similar to G protein-coupled receptor 84	Gpr84	0.00713384	-3.40905	0	-37.0596	0.419282	-1.30397	0.0196086	2.06514
680280	Similar to growth arrest-specific 2 like 3	Gas2l3	0.292214	-1.76517	0.00796804	-6.18044	0.0183025	-2.06592	0.538164	-1.32178
302489	Similar to heparan sulfate 6-O-sulfotransferase 2 isoform S (predicted)	Hs6st2	0.647695	-1.45735	0.0235096	3.43575	0.0479828	1.55765	0.230598	-1.34154
500128	Similar to hypothetical gene supported by BC025338 (predicted)	RGD1564419	0.112088	2.03446	0.0261635	3.35755	0.085842	1.67289	0.0179751	2.06799
295462	Similar to hypothetical protein FLJ20647 (predicted)	Ccdc109b	0.0515476	-2.51789	0.000529412	-11.9782	0.0717003	-1.68669	0.0397909	-2.01964
363463	Similar to Mospd2 protein (predicted)	RGD1563952	0.00214744	-4.9903	0.0340798	-4.4288	0.534642	-1.23063	0.0287824	-2.13809
691835	Similar to Potassium channel tetramerisation domain-containing protein 4 (99.6%)	Kctd4	0.00590551	-3.53917	0	-33.571	0.0321264	-1.88754	0.00416667	-2.6487
501105	Similar to predicted CDS, mechanosensory transduction channel NOMPC (1O503) (predicted)	RGD1560151	0.438687	1.49926	0.00593165	4.42397	0.0459703	-1.93464	0.0182658	-2.34568
691774	Similar to purinergic receptor P2Y, G-protein coupled, 5	P2ry5	0.171738	-2.08443	0.0169604	-5.36591	0.0274265	-1.91616	0.00451923	-2.64172
501854	Similar to RAB7-like protein (predicted)	RGD1562617	0.0349222	-2.75902	0.000130719	-16.5938	0.0173575	-2.03186	0.134869	-1.69171
363060	Similar to RIKEN cDNA 1600029D21	LOC363060	0	-7.35732	0.00219841	-8.44344	0.0103583	-2.16539	0.019697	-2.19207
362881	similar to RIKEN cDNA 9530003J23	RGD1306474	0.673019	-1.43366	0.0054902	-6.80618	0.0863178	1.64644	0.00622137	2.38959
497984	Similar to zinc finger protein 652 (predicted)	Znf652	0.00761603	2.42671	0.0156949	2.67242	0.0470215	-1.78974	0.000128205	-3.54807
58976	Solute carrier family 30 (zinc transporter), member 1	Slc30a1	0.00461667	-3.86996	0.0349605	-4.45164	0.22529	-1.39762	0.0364359	-2.04067
25354	Somatostatin receptor 5	Sstr5	0.00140625	4.00681	0.00169797	5.14544	0.00955357	2.26024	0.00864119	2.24156
292401	SPARC related modular calcium binding 2 (predicted)	Smoc2	0.14524	1.88135	0.0124589	3.99402	0.00680233	-2.32162	0.0193709	-2.21182
117556	Synaptic vesicle glycoprotein 2b	Sv2b	0.329967	1.62415	0.00352413	4.75837	0.634661	-1.23863	0.00722892	-2.448
365372	TBC1 domain family, member 10b	Tbc1d10b	0.00947279	2.9808	0.0112302	3.86568	0.00449686	-2.48826	0.738066	1.1903
360956	TBC1 domain family, member 14	TBC1D14	0.0144066	2.85682	0.0538056	3.04875	1.09356	1.00427	0.0479141	1.80384
24886	Thromboxane A synthase 1	Tbxas1	0.00683333	-4.60802	0.00215545	-8.43983	0.0459581	-1.83789	0.284428	-1.52344
308140	Transcription factor B1, mitochondrial	TFB1M	0.0207328	-2.91508	0.000378422	-13.3461	0.0289862	-1.90519	0.0584556	-1.88505
84574	Transforming growth factor beta 1 induced transcript 1	Tgfb1i1	0.0667647	-2.4221	0.0442095	-4.07127	0.628693	-1.22873	0.0394708	-1.98593
116487	Transforming growth factor, beta induced	Tgfbi	0.0202075	-3.29502	0.473487	-2.04552	0.615859	-1.214	0.0330199	-2.13972
291081	Tubulin, beta 2b	Tubb2b	0.0105253	-3.63843	0.00898923	-6.21381	0.389933	-1.3655	0.0132041	-2.29451
307351	Tubulin, beta 6	Tubb6	0.207513	-1.80448	0.00249246	-8.04732	0.0237589	-1.95377	0.126078	-1.686
89814	Tumor necrosis factor (ligand) superfamily, member 4	Tnfsf4	0.0122998	-3.1745	0.00044843	-11.8918	0.0133333	-2.19708	0.12619	-1.66355
24835	Tumor necrosis factor (TNF superfamily, member 2)	Tnf	0.153407	1.87282	0.000936214	5.86668	0.0192662	2.0312	0.0132479	2.13482
353227	Zinc finger and BTB domain containing 16	ZBTB16	0.000185185	5.17908	1.17138	1.16378	0.509933	1.26985	0.0360634	1.90787
385981	Data not found	Data not found	0.0266379	-2.8526	0.329177	-2.26115	0.0459051	-1.82626	0.31171	-1.46149
388186	Data not found	Data not found	0.0330779	-2.70665	0.888966	1.42492	0.0244792	-1.98563	0.730463	-1.23406
391756	Data not found	Data not found	0.00112903	-4.88053	0.000104167	-16.2281	0.0441814	-1.79989	0.149736	-1.61954
1831671	Data not found	Data not found	0.000416667	4.93239	0	9.9041	0.0430463	1.8736	0.2861	1.46187
1978869	Data not found	Data not found	0.000793651	4.26118	0.00108803	-9.67882	0.0709157	1.72612	0.00512232	2.41008
1983747	Data not found	Data not found	0.00269841	-4.08691	0.286495	-2.62163	0.158235	-1.5507	0.0418393	-2.00107
