# Supplementary material for: Uropathogenic E. coli Induce Different Immune Response in Testicular and Peritoneal Macrophages: Implications for Testicular Immune Privilege
Source: PLoS One. 2011 Dec 2;6(12):e28452. doi: 10.1371/journal.pone.0028452 (PMC3229579; doi:10.1371/journal.pone.0028452)
Supplement: Table S2 — Genes in overrepresented biological categories. (XLS) [file pone.0028452.s009.xls]

## Sheet: PM 30 Min
Supplementary table 2 a-d Genes in overrepresented biological categories
a) PM upec 30 minutes
Immune response
GeneID	Gene Name	Symbol	FDR	FC
25288	Acyl-CoA synthetase long-chain family member 1	Acsl1	0.0218893	-2.90667
25026	Adrenomedullin	Adm	0.000416667	-5.72434
25081	Apolipoprotein A-I	Apoa1	0.0231299	-2.65069
84431	N-acylsphingosine amidohydrolase 1	Asah1	0.0379535	-2.87179
310838	Breast cancer anti-estrogen resistance 3 (predicted)	Bcar3	0.0207773	-2.85442
24888	Bcl2-like 1	Bcl2l1	0.0292023	-2.7081
361391	Core binding factor beta	Cbfb	0.0222066	-3.11414
29538	Chemokine (C-C motif) ligand 20	Ccl20	0.0195486	-2.80701
84389	Cyclin H	Ccnh	0.0210013	-3.09267
57301	Chemokine (C-C motif) receptor 1	Ccr1	0.00215278	-4.9922
29184	Cd36 antigen	Cd36	0.00844671	-3.6657
171369	Tumor necrosis factor receptor superfamily, member 5	Cd40	0.0286766	-2.75597
56822	Cd86 antigen	Cd86	0.00157658	-5.10833
266732	Cdig2 protein	Cdig2	0.0184199	-3.18958
24252	CCAAT/enhancer binding protein (C/EBP), alpha	Cebpa	0.0481644	-2.50065
245918	Cell growth regulator with EF hand domain 1	Cgref1	0.0020922	-4.28879
29194	Choline kinase alpha	Chka	0.00479351	-3.73303
304407	Claudin 4	Cldn4	0.00542005	-3.58971
60669	Chemokine-like receptor 1	Cmklr1	0.038214	-2.84475
25610	Colony stimulating factor 3 (granulocyte)	Csf3	0.00774232	-3.35167
84353	Catenin (cadherin associated protein), beta 1	Ctnnb1	0.00372294	-4.16347
25423	Cathepsin C	Ctsc	0.0140525	-3.40618
171551	Gene model 1960, (NCBI)	Cxcl3	0.0222754	-2.71482
291130	Doublecortin domain containing 2	Dcdc2	0.035992	-2.54691
24323	Endothelin 1	Edn1	0.00487879	-3.73148
24330	Early growth response 1	Egr1	0.0400947	-2.64536
85424	E74-like factor 1	Elf1	0.0322943	-2.9306
25584	Coagulation factor III	F3	0.000833333	-5.18803
79451	Fatty acid binding protein 4, adipocyte	Fabp4	0.0224368	-3.0542
25661	Fibronectin 1	Fn1	0.0244896	-2.8515
25445	Fos-like antigen 1	Fosl1	0.0341832	-2.64232
25150	Fyn proto-oncogene	Fyn	0.0242616	-3.08847
25283	Glutamate-cysteine ligase, catalytic subunit	Gclc	0.0277269	-2.89827
24451	Heme oxygenase (decycling) 1	Hmox1	0.00102564	-4.8666
63868	Heat shock protein 1 (chaperonin)	Hspd1	0.0152644	-3.38351
24481	Interferon beta 1, fibroblast	Ifnb1	0.0376698	-2.21372
24493	Interleukin 1 alpha	Il1a	0.0377358	-2.58986
60582	Interleukin 1 receptor antagonist	Il1rn	0.0467871	-2.62304
155140	Interleukin 23, alpha subunit p19	Il23a	0.000555556	-5.28142
54259	Inositol polyphosphate-5-phosphatase D	Inpp5d	0.0349351	-2.74096
362418	Interleukin-1 receptor-associated kinase 2	Irak2	0.00147619	-4.86305
24514	Janus kinase 2	Jak2	0.0237568	-3.00654
64188	V-maf musculoaponeurotic fibrosarcoma oncogene family, protein G (avian)	Mafg	0.00216049	-4.71216
64459	Mannan-binding lectin serine peptidase 2	Masp2	0.0173735	-2.86978
24548	Mannose binding lectin 1, protein A	Mbl1	0.0439736	-2.20443
299923	N-myc downstream regulated gene 1	Ndrg1	0.00275253	-4.61246
81736	Nuclear factor of kappa light chain gene enhancer in B-cells 1, p105	Nfkb1	0.0207487	-2.91969
24599	Nitric oxide synthase 2, inducible	Nos2	0.00422348	-3.91902
112400	Neuregulin 1	Nrg1	0.00140625	-4.83937
81527	Neuropilin 2	Nrp2	0.0173724	-2.97334
25266	Platelet derived growth factor, alpha	Pdgfa	0.00319635	-4.10087
25619	Plasminogen activator, urokinase	Plau	0.000128205	-6.16692
25682	Peroxisome proliferator activated receptor delta	Ppard	0.00716792	-3.48143
25594	Protein phosphatase 1, catalytic subunit, beta isoform	Ppp1cb	0.0154493	-3.43155
304799	Protein phosphatase 1, regulatory (inhibitor) subunit 15b	Ppp1r15b	0.0416593	-2.69422
362248	Protein C receptor, endothelial	PROCR	0.00229167	-4.13359
117255	Protein tyrosine phosphatase, non-receptor type 12	Ptpn12	0.0433368	-2.76765
24715	Renin	Ren	0.0237312	-2.77406
60325	Serine (or cysteine) proteinase inhibitor, clade B, member 2	Serpinb2	0	-12.2021
114203	Adaptor protein with pleckstrin homology and src homology 2 domains	Sh2b2	0.0005	-5.50391
25715	Solute carrier family 11 (proton-coupled divalent metal ion transporters), member 2	Slc11a2	0.007657	-3.71337
81516	MAD homolog 7 (Drosophila)	Smad7	0.0279466	-2.69064
25353	Secreted phosphoprotein 1	Spp1	0	-11.5749
83805	Rous sarcoma oncogene	Src	0.037993	-2.54059
25125	Signal transducer and activator of transcription 3	Stat3	0.00487069	-3.78914
24886	Thromboxane A synthase 1	Tbxas1	0.00683333	-4.60802
83580	Thrombomodulin	Thbd	0.007723	-3.53889
116510	Tissue inhibitor of metallopeptidase 1	Timp1	0.0122004	-3.30399
89814	Tumor necrosis factor (ligand) superfamily, member 4	Tnfsf4	0.0122998	-3.1745
58819	Thioredoxin reductase 1	Txnrd1	0.00259563	-4.29762
170896	Urocortin 2	Ucn2	0.0126111	-3.30206
114122	Chondroitin sulfate proteoglycan 2	Vcan	0.037866	-2.75006
immune cell activation
GeneID	Gene Name	Symbol	FDR	FC
25026	Adrenomedullin	Adm	0.000416667	-5.72434
79559	Activated leukocyte cell adhesion molecule	ALCAM	0.00258621	-4.14147
54323	Activity regulated cytoskeletal-associated protein	Arc	0.00742537	-3.29543
500282	ADP-ribosylation factor-like 8B	Arl8b	0.0041954	-4.24412
310838	Breast cancer anti-estrogen resistance 3 (predicted)	Bcar3	0.0207773	-2.85442
24888	Bcl2-like 1	Bcl2l1	0.0292023	-2.7081
25667	Bone morphogenetic protein 3	Bmp3	0.0120476	-2.97226
297814	Carbonic anhydrase 8	Car8	0.0445781	-2.58969
361391	Core binding factor beta	Cbfb	0.0222066	-3.11414
57301	Chemokine (C-C motif) receptor 1	Ccr1	0.00215278	-4.9922
171369	Tumor necrosis factor receptor superfamily, member 5	Cd40	0.0286766	-2.75597
56822	Cd86 antigen	Cd86	0.00157658	-5.10833
362638	cytidine deaminase	Cda	0.0475215	-2.55594
303653	CDC42 effector protein (Rho GTPase binding) 4 (predicted)	Cdc42ep4	0.0161395	-3.25804
24252	CCAAT/enhancer binding protein (C/EBP), alpha	Cebpa	0.0481644	-2.50065
29194	Choline kinase alpha	Chka	0.00479351	-3.73303
83681	Cytokine inducible SH2-containing protein	Cish	0.00271144	-4.12048
84588	Claudin 11	Cldn11	0.00216667	-3.64791
60669	Chemokine-like receptor 1	Cmklr1	0.038214	-2.84475
116658	Contactin 4	Cntn4	0.0203914	-2.78355
84353	Catenin (cadherin associated protein), beta 1	Ctnnb1	0.00372294	-4.16347
116691	Pleckstrin homology, Sec7 and coiled-coil domains 1	Cyth1	0.00484331	-3.77348
291130	Doublecortin domain containing 2	Dcdc2	0.035992	-2.54691
64157	Dimethylarginine dimethylaminohydrolase 1	Ddah1	0.0245432	-2.76182
24323	Endothelin 1	Edn1	0.00487879	-3.73148
24330	Early growth response 1	Egr1	0.0400947	-2.64536
25148	Early growth response 3	Egr3	0.0426787	-2.6297
85424	E74-like factor 1	Elf1	0.0322943	-2.9306
25661	Fibronectin 1	Fn1	0.0244896	-2.8515
79209	Fyn-related kinase	Frk	0.0267702	-2.82793
25150	Fyn proto-oncogene	Fyn	0.0242616	-3.08847
29455	Growth differentiation factor 15	Gdf15	0.0417513	-2.60255
54256	Gap junction membrane channel protein alpha 6	Gja6	0.00765207	-3.68259
29721	Human immunodeficiency virus type I enhancer binding protein 2	Hivep2	0.0240247	-2.72611
24451	Heme oxygenase (decycling) 1	Hmox1	0.00102564	-4.8666
25261	Inhibitor of DNA binding 1	Id1	0.0237255	-2.73295
24481	Interferon beta 1, fibroblast	Ifnb1	0.0376698	-2.21372
24493	Interleukin 1 alpha	Il1a	0.0377358	-2.58986
60582	Interleukin 1 receptor antagonist	Il1rn	0.0467871	-2.62304
365382	Inositol polyphosphate-5-phosphatase A (predicted)	Inpp5a	0.00911765	-3.38457
54259	Inositol polyphosphate-5-phosphatase D	Inpp5d	0.0349351	-2.74096
362418	Interleukin-1 receptor-associated kinase 2	Irak2	0.00147619	-4.86305
24514	Janus kinase 2	Jak2	0.0237568	-3.00654
25473	Laminin, beta 2	Lamb2	0.0033114	-4.23972
65161	LPS-induced TN factor	Litaf	0.00804598	-3.47609
116744	Endothelial differentiation, lysophosphatidic acid G-protein-coupled receptor, 2	Lpar1	0.00174797	-4.58594
171447	Latrophilin 2	Lphn2	0.0480309	-2.66428
303101	Mastermind like 1 (Drosophila) (predicted)	Maml1	0.0193812	-2.71397
25272	mitogen activated protein kinase 10	Mapk10	0.0323887	-2.43407
310040	Similar to KIAA0303 (predicted)	Mast4	0.00863135	-3.26305
303403	Mediator complex subunit 13	Med13	0.00632813	-3.65257
500526	Similar to map kinase interacting kinase	Mknk1	0.0393425	-2.76078
26955	Afadin	Mllt4	0.0457313	-2.80943
297508	Pre-B-cell colony enhancing factor 1	Nampt	0.0172831	-3.29289
299923	N-myc downstream regulated gene 1	Ndrg1	0.00275253	-4.61246
81736	Nuclear factor of kappa light chain gene enhancer in B-cells 1, p105	Nfkb1	0.0207487	-2.91969
353250	Niacin receptor 1	Niacr1	0.00568548	-3.60016
24599	Nitric oxide synthase 2, inducible	Nos2	0.00422348	-3.91902
112400	Neuregulin 1	Nrg1	0.00140625	-4.83937
304157	Nuclear receptor interacting protein 1 (predicted)	Nrip1	0.00967742	-3.37396
63885	Phosphodiesterase 10A	Pde10a	0.00137255	-4.55298
25266	Platelet derived growth factor, alpha	Pdgfa	0.00319635	-4.10087
25619	Plasminogen activator, urokinase	Plau	0.000128205	-6.16692
311676	Prostate transmembrane protein, androgen induced 1	Pmepa1	0	-7.21666
25682	Peroxisome proliferator activated receptor delta	Ppard	0.00716792	-3.48143
304799	Protein phosphatase 1, regulatory (inhibitor) subunit 15b	Ppp1r15b	0.0416593	-2.69422
246255	Protein phosphatase 2, regulatory subunit B, delta isoform	Ppp2r2d	0.0154228	-3.39172
192206	Prokineticin 2	Prok2	0.0445981	-2.56231
81752	Prostaglandin E receptor 2, subtype EP2	Ptger2	0.0242806	-2.98062
292661	Prostaglandin I2 (prostacyclin) receptor	Ptgir	0.0244159	-2.96838
79434	RAB11B, member RAS oncogene family	Rab11b	0.0247305	-2.93609
304299	Ras association and DIL domains	Radil	0.0242008	-2.71796
24715	Renin	Ren	0.0237312	-2.77406
501854	Similar to RAB7-like protein (predicted)	RGD1562617	0.0349222	-2.75902
289342	Ribosomal protein S6 kinase, polypeptide 1	Rps6kc1	0.0120809	-3.12342
311532	Syndecan binding protein (syntenin) 2	Sdcbp2	0.00709924	-3.42913
114203	Adaptor protein with pleckstrin homology and src homology 2 domains	Sh2b2	0.0005	-5.50391
81516	MAD homolog 7 (Drosophila)	Smad7	0.0279466	-2.69064
303614	SMAD specific E3 ubiquitin protein ligase 2 (predicted)	Smurf2	0.0441806	-2.6603
84471	Sorting nexin 1	Snx1	0.0479492	-2.56935
360600	Sperm associated antigen 9 (predicted)	Spag9	0.000185185	-8.39975
170897	Sphingosine kinase 1	Sphk1	0.00487768	-3.75103
25353	Secreted phosphoprotein 1	Spp1	0	-11.5749
83805	Rous sarcoma oncogene	Src	0.037993	-2.54059
25125	Signal transducer and activator of transcription 3	Stat3	0.00487069	-3.78914
116510	Tissue inhibitor of metallopeptidase 1	Timp1	0.0122004	-3.30399
89814	Tumor necrosis factor (ligand) superfamily, member 4	Tnfsf4	0.0122998	-3.1745

## Sheet: PM 60 Min
b) PM upec 60 minutes
Activation of immune response
GeneID	Gene Name	Symbol	FDR	FC
57027	A disintegrin and metalloproteinase domain 17 (tumor necrosis factor, alpha, converting enzyme)	Adam17	0.0227288	-4.99671
29427	Allograft inflammatory factor 1	Aif1	0.0103949	-5.89507
56611	Annexin A2	Anxa2	0.00475445	-7.0522
308578	Adaptor protein complex AP-2, alpha 1 subunit (predicted)	Ap2a1	0.0116425	-6.04048
25383	Apolipoprotein B editing complex 1	Apobec1	0.0216875	-4.68146
24941	ATPase, Cu++ transporting, alpha polypeptide	Atp7a	0.0326852	-4.49171
298566	Complement component 1, q subcomponent, alpha polypeptide	C1qa	0	-22.2063
29687	Complement component 1, q subcomponent, beta polypeptide	C1qb	0	-31.9252
362634	Complement component 1, q subcomponent, gamma polypeptide	C1qc	0	-30.0673
24231	Complement component 2	C2	0	-24.8061
24232	Complement component 3	C3	0.000618375	-10.745
84007	Complement component 3a receptor 1	C3ar1	0	-20.7718
113959	Complement component 5, receptor 1	C5ar1	0.000203488	-15.0084
24237	Complement component 6	C6	5.7e-05	-18.2808
54231	Carbonic anhydrase 2	Car2	0.0187174	-4.64908
64171	Caspase recruitment domain family, member 9	Card9	0.0174878	-5.00711
361391	Core binding factor beta	Cbfb	0.0219886	-5.54792
288593	Chemokine (C-C motif) ligand 24	Ccl24	8e-05	-18.6474
287910	Chemokine (C-C motif) ligand 6	Ccl6	0.000154321	-15.5225
287561	Chemokine (C-C motif) ligand 7	Ccl7	0.0328671	-4.28081
287673	Chemokine (C-C motif) receptor 7	Ccr7	0.0149237	-6.13241
60350	CD14 antigen	Cd14	0.00114216	-9.88691
25668	CD38 antigen	Cd38	0.00691653	-6.66887
24932	CD4 antigen	Cd4	0.0340274	-4.32162
171369	Tumor necrosis factor receptor superfamily, member 5	Cd40	0.0239197	-4.48741
56822	Cd86 antigen	Cd86	0	-36.1445
266732	Cdig2 protein	Cdig2	0.00883853	-6.57164
114851	Cyclin-dependent kinase inhibitor 1A	Cdkn1a	0.0116535	-5.48073
24252	CCAAT/enhancer binding protein (C/EBP), alpha	Cebpa	0.000394945	-13.018
294257	Complement factor B	Cfb	0.000533854	-11.2508
54249	Complement factor D (adipsin)	Cfd	0.000608856	-11.2283
155012	Complement component factor H	Cfh	0	-23.8829
299314	Properdin factor, complement	Cfp	0.0136934	-5.40772
312974	Chromodomain helicase DNA binding protein 7	Chd7	0.00239631	-8.2132
502902	Similar to Clecsf12 protein (predicted)	Clec7a	0.00148452	-9.4379
361289	Collectin sub-family member 12	Colec12	0.0126764	-5.48428
84353	Catenin (cadherin associated protein), beta 1	Ctnnb1	4.42e-05	-21.7776
25424	Cathepsin E	Ctse	0.0349781	-4.27487
81503	Chemokine (C-X-C motif) ligand 1	Cxcl1	0.00181895	-8.55053
497942	Similar to chemokine (C-X-C motif) ligand 16	Cxcl16	0	-30.6215
114105	Chemokine (C-X-C motif) ligand 2	Cxcl2	0.0453775	-3.89979
246759	Chemokine (C-X-C motif) ligand 9	Cxcl9	0.049715	-4.00852
66021	Cytochrome b-245, beta polypeptide	Cybb	0.000696767	-11.3662
24323	Endothelin 1	Edn1	0.00062137	-10.7517
24326	Endothelin receptor type A	Ednra	0.0226463	-4.65628
50672	Endothelin receptor type B	Ednrb	0	-78.8847
24330	Early growth response 1	Egr1	0.0054087	-6.90704
306761	Coagulation factor XII (Hageman factor)	F12	0.000827957	-9.83722
79451	Fatty acid binding protein 4, adipocyte	Fabp4	7.87e-05	-18.4253
246097	Tumor necrosis factor receptor superfamily, member 6	Fas	0.0379608	-4.11374
295279	Fc receptor, IgG, high affinity I	Fcgr1a	0	-24.4762
116591	Fc receptor, IgG, low affinity III	Fcgr2a	0.0189321	-5.32341
246174	FYVE, RhoGEF and PH domain containing 4	Fgd4	0.00117733	-8.78039
25150	Fyn proto-oncogene	Fyn	0.00625207	-6.82921
171164	Guanylate nucleotide binding protein 2	Gbp2	0.0267623	-4.87757
117240	Hephaestin	Heph	0.000449853	-12.6555
29199	Hemochromatosis	Hfe	0.00192529	-8.44597
364069	H2.0-like homeo box 1 (Drosophila) (predicted)	Hlx	0.0460907	-3.831
24451	Heme oxygenase (decycling) 1	Hmox1	0.00952074	-5.89035
24465	Hypoxanthine guanine phosphoribosyl transferase	Hprt1	0.00225467	-9.17789
63868	Heat shock protein 1 (chaperonin)	Hspd1	0.0109947	-6.42551
25464	Intercellular adhesion molecule 1	Icam1	0.000720572	-10.6589
25325	Interleukin 10	Il10	0.00248498	-7.71358
29197	Interleukin 18	Il18	0.000176471	-15.3052
24493	Interleukin 1 alpha	Il1a	0	-96.3004
24494	Interleukin 1 beta	Il1b	0.00704233	-6.3317
60582	Interleukin 1 receptor antagonist	Il1rn	0	-30.1089
501043	Similar to hypothetical protein MGC34923 (predicted)	Il20rb	0	-27.8861
155140	Interleukin 23, alpha subunit p19	Il23a	0	-37.8465
24498	Interleukin 6	Il6	0	-59.6842
25205	Interleukin 6 signal transducer	Il6st	0.00187186	-8.8811
314870	Interleukin-1 receptor-associated kinase 3 (predicted)	Irak3	0.00182358	-8.77831
29146	Jagged 1	Jag1	0.0379992	-4.04117
24514	Janus kinase 2	Jak2	0.0134159	-5.85458
116682	Kynureninase (L-kynurenine hydrolase)	Kynu	0.0441787	-3.99029
65146	Paired-Ig-like receptor B	Lilrb3	0.041439	-3.99476
361493	Leukocyte immunoglobulin-like receptor, subfamily B (with TM and ITIM domains), member 3	Lilrb3l	0	-33.6353
64569	Leucocyte specific transcript 1	Lst1	0.0174868	-4.90253
54264	V-maf musculoaponeurotic fibrosarcoma oncogene family, protein B (avian)	Mafb	3.09e-05	-17.5559
362325	MyoD family inhibitor domain containing (predicted)	Mdfic	0.00287977	-7.87906
497991	Similar to peroxisome proliferator-activated receptor binding protein (predicted)	Med1	0.0240503	-5.47337
25745	Myosin, heavy polypeptide 9, non-muscle	Myh9	0.0247908	-4.84852
54299	Nuclear receptor co-repressor 1	Ncor1	0.00429024	-7.53757
24591	Neuraminidase 1	Neu1	0.0123264	-5.61237
353250	Niacin receptor 1	Niacr1	0	-35.2825
58813	5' nucleotidase, ecto	Nt5e	0.000314626	-13.3885
246268	2-5 oligoadenylate synthetase 1B	Oas1b	0.0391362	-4.12035
140914	Oxidized low density lipoprotein (lectin-like) receptor 1	Olr1	0.000104895	-16.4829
29431	P21 (CDKN1A)-activated kinase 1	Pak1	0.0262452	-4.75213
25266	Platelet derived growth factor, alpha	Pdgfa	0.00167542	-8.44929
114554	Phosphatidylinositol 4-kinase type 2 alpha	Pi4k2a	0.0355937	-4.18415
89816	Phosphatidylinositol binding clathrin assembly protein	Picalm	0.0221335	-5.32661
25513	Phosphatidylinositol 3-kinase, regulatory subunit, polypeptide 1	Pik3r1	0.0379816	-4.76671
362848	Similar to PML-RAR alpha-regulated adaptor molecule-1 (predicted)	Pram1	0.00136026	-9.10838
289104	Proteoglycan 4, (megakaryocyte stimulating factor, articular superficial zone protein, camptodactyly, arthropathy, coxa vara, pericarditis syndrome) (predicted)	Prg4	8.45e-05	-16.6662
362248	Protein C receptor, endothelial	PROCR	0.000697674	-10.8486
24699	protein tyrosine phosphatase, receptor type, C	Ptprc	0.0115364	-6.44838
25066	Poliovirus receptor	PVR	7.52e-05	-17.9821
362491	Receptor (TNFRSF)-interacting serine-threonine kinase 2	Ripk2	0.0263654	-4.56408
309622	RT1 class II, locus Bb	RT1-Bb	0.0431977	-4.68208
29733	Sphingosine-1-phosphate receptor 1	S1pr1	0.0172008	-5.0502
25651	Selectin, platelet	Selp	0	-30.1765
114203	Adaptor protein with pleckstrin homology and src homology 2 domains	Sh2b2	7.35e-05	-17.3247
114634	Sine oculis homeobox homolog 1 (Drosophila)	Six1	0.0224793	-4.87597
114208	SKI-like	Skil	0.000120614	-15.7534
25715	Solute carrier family 11 (proton-coupled divalent metal ion transporters), member 2	Slc11a2	0.0410561	-4.11804
24787	Superoxide dismutase 2, mitochondrial	Sod2	0.000616606	-11.2517
25353	Secreted phosphoprotein 1	Spp1	0	-25.3944
282829	Tachykinin 4	Tac4	0.00147489	-9.22559
299827	Similar to TANK-binding kinase 1	Tbk1	0.00891753	-6.34054
81809	Transforming growth factor, beta 2	Tgfb2	0	-38.1815
56083	Transglutaminase 2, C polypeptide	Tgm2	0	-23.0376
310553	Toll-like receptor 2	Tlr2	0	-22.1657
317468	Toll-like receptor 7	Tlr7	0	-25.7104
287437	Tumor necrosis factor (ligand) superfamily, member 13	Tnfsf13	0.000445402	-12.3224
89814	Tumor necrosis factor (ligand) superfamily, member 4	Tnfsf4	0.00044843	-11.8918
25602	Tenascin XA	Tnxa	0.000445906	-11.6489
362696	Tetratricopeptide repeat domain 7	Ttc7	0.00478367	-7.0407
83785	vascular endothelial growth factor A	Vegfa	0.0032204	-7.73765
114487	Wingless-related MMTV integration site 2	Wnt2	0	-38.8762
252832	Zinc finger CCCH type, antiviral 1	Zc3hav1	0.0411903	-4.25123
Response to immunogenic stimulus
GeneID	Gene Name	Symbol	FDR	FC
57027	A disintegrin and metalloproteinase domain 17 (tumor necrosis factor, alpha, converting enzyme)	Adam17	0.0227288	-4.99671
312670	Adiponectin receptor 2	Adipor2	0.00245233	-8.07428
25026	Adrenomedullin	Adm	0.0062396	-6.724
25383	Apolipoprotein B editing complex 1	Apobec1	0.0216875	-4.68146
54226	Amyloid beta (A4) precursor protein	App	0.0349548	-4.4138
24231	Complement component 2	C2	0	-24.8061
113959	Complement component 5, receptor 1	C5ar1	0.000203488	-15.0084
64171	Caspase recruitment domain family, member 9	Card9	0.0174878	-5.00711
58919	Cyclin D1	Ccnd1	0.0446929	-4.0194
60350	CD14 antigen	Cd14	0.00114216	-9.88691
25668	CD38 antigen	Cd38	0.00691653	-6.66887
24932	CD4 antigen	Cd4	0.0340274	-4.32162
56822	Cd86 antigen	Cd86	0	-36.1445
294257	Complement factor B	Cfb	0.000533854	-11.2508
502902	Similar to Clecsf12 protein (predicted)	Clec7a	0.00148452	-9.4379
306761	Coagulation factor XII (Hageman factor)	F12	0.000827957	-9.83722
246097	Tumor necrosis factor receptor superfamily, member 6	Fas	0.0379608	-4.11374
315191	Fibulin 1 (predicted)	Fbln1	0.00272259	-7.61569
295279	Fc receptor, IgG, high affinity I	Fcgr1a	0	-24.4762
79113	Gardner-Rasheed feline sarcoma viral (Fgr) oncogene homolog	Fgr	0.0306911	-4.28407
25445	Fos-like antigen 1	Fosl1	0.000442029	-12.5914
29143	Granulin	Grn	0.0123342	-5.48589
25734	Hemopoietic cell kinase	Hck	0.00548071	-6.78737
29199	Hemochromatosis	Hfe	0.00192529	-8.44597
24464	Haptoglobin	Hp	0	-25.5327
63868	Heat shock protein 1 (chaperonin)	Hspd1	0.0109947	-6.42551
25464	Intercellular adhesion molecule 1	Icam1	0.000720572	-10.6589
25325	Interleukin 10	Il10	0.00248498	-7.71358
24493	Interleukin 1 alpha	Il1a	0	-96.3004
24494	Interleukin 1 beta	Il1b	0.00704233	-6.3317
60582	Interleukin 1 receptor antagonist	Il1rn	0	-30.1089
155140	Interleukin 23, alpha subunit p19	Il23a	0	-37.8465
24498	Interleukin 6	Il6	0	-59.6842
24499	Interleukin 6 receptor, alpha	Il6ra	0.000721311	-10.7922
24954	Insulin receptor	Insr	0.00704028	-6.24967
314870	Interleukin-1 receptor-associated kinase 3 (predicted)	Irak3	0.00182358	-8.77831
117560	Kruppel-like factor 9	Klf9	0.0126709	-5.34806
25211	Lysozyme	Lyz2	0	-22.8717
497991	Similar to peroxisome proliferator-activated receptor binding protein (predicted)	Med1	0.0240503	-5.47337
171341	Microsomal glutathione S-transferase 1	Mgst1	0.000679012	-10.6732
297508	Pre-B-cell colony enhancing factor 1	Nampt	3.12e-05	-21.3465
24591	Neuraminidase 1	Neu1	0.0123264	-5.61237
298784	Caspase recruitment domain family, member 12 (predicted)	Nlrc4	7.75e-05	-17.5597
24599	Nitric oxide synthase 2, inducible	Nos2	0.0452204	-3.92437
246268	2-5 oligoadenylate synthetase 1B	Oas1b	0.0391362	-4.12035
25204	Proprotein convertase subtilisin/kexin type 1	Pcsk1	0.00681159	-6.26639
25619	Plasminogen activator, urokinase	Plau	0	-24.2388
171071	Protein phosphatase 1, regulatory (inhibitor) subunit 15A	Ppp1r15a	0.0216039	-4.78905
304799	Protein phosphatase 1, regulatory (inhibitor) subunit 15b	Ppp1r15b	0.0446215	-4.39114
58949	Platelet-activating factor receptor	Ptafr	0.0307326	-4.26347
24699	protein tyrosine phosphatase, receptor type, C	Ptprc	0.0115364	-6.44838
362491	Receptor (TNFRSF)-interacting serine-threonine kinase 2	Ripk2	0.0263654	-4.56408
25651	Selectin, platelet	Selp	0	-30.1765
170897	Sphingosine kinase 1	Sphk1	0.00901759	-5.89012
299827	Similar to TANK-binding kinase 1	Tbk1	0.00891753	-6.34054
81809	Transforming growth factor, beta 2	Tgfb2	0	-38.1815
83580	Thrombomodulin	Thbd	0	-23.3483
310553	Toll-like receptor 2	Tlr2	0	-22.1657
317468	Toll-like receptor 7	Tlr7	0	-25.7104
78969	Tribbles homolog 1 (Drosophila)	Trib1	0.00047619	-12.1346
84426	Wingless-related MMTV integration site 4	Wnt4	0.0095614	-5.81864
252832	Zinc finger CCCH type, antiviral 1	Zc3hav1	0.0411903	-4.25123
Ca2+ ion homeostasis
GeneID	Gene Name	Symbol	FDR	FC
29600	ATPase, Ca++ transporting, plasma membrane 4	Atp2b4	0.0486433	3.01431
192675	Bartter syndrome, infantile, with sensorineural deafness (Barttin)	Bsnd	0.0321663	3.37793
25404	Caveolin	Cav1	0.0140093	3.92197
29397	chemokine (C-C motif) ligand 11	Ccl11	0.0102144	3.95804
293056	Cytoplasmic polyadenylation element binding protein 1 (predicted)	Cpeb1	0.00896615	4.06416
81646	CAMP responsive element binding protein 1	Creb1	0.0223876	3.5914
25043	Elastin	Eln	0.00502518	4.59478
24337	V-erb-b2 erythroblastic leukemia viral oncogene homolog 2, neuro/glioblastoma derived oncogene homolog (avian)	Erbb2	0.00640255	4.45042
25439	Coagulation factor II (thrombin) receptor	F2r	0.0417708	3.22572
29446	Growth hormone releasing hormone	Ghrh	0.00678478	4.32704
24409	Glutamate receptor, ionotropic, N-methyl D-aspartate 2A	Grin2a	9.13e-05	7.68711
24411	Glutamate receptor, ionotropic, NMDA2C	Grin2c	0.0236734	3.50931
58917	Hemopexin	Hpx	0.0312546	3.36943
288025	HRAS-like suppressor (predicted)	Hrasls	0.0166849	3.67442
65164	HtrA serine peptidase 1	Htra1	0.00883184	4.08395
25662	Insulin-like growth factor binding protein 2	Igfbp2	0.0113813	4.06033
25285	Insulin-like growth factor binding protein 5	Igfbp5	0.00146491	5.50984
24495	Interleukin 3	Il3	0	56.2295
25679	Inositol 1,4,5-triphosphate receptor 3	Itpr3	0.00721514	4.36743
25326	Janus kinase 3	Jak3	0.00810023	4.29691
65023	Kv channel-interacting protein 1	Kcnip1	0.0272177	3.45331
170899	Potassium channel, subfamily K, member 2	Kcnk2	0.00952586	4.19991
83731	Potassium large conductance calcium-activated channel, subfamily M, alpha member 1	Kcnma1	0	13.9249
84020	Potassium voltage-gated channel, subfamily Q, member 1	Kcnq1	0.0156716	3.76082
29365	Multiple PDZ domain protein	Mpdz	0.0394847	3.25199
25316	Membrane-spanning 4-domains, subfamily A, member 2	Ms4a2	0.023241	3.60615
117038	Metallothionein 3	Mt3	0.0034307	4.75274
310900	Microsomal triglyceride transfer protein	Mttp	0.0324575	3.30799
29556	Myosin, heavy polypeptide 6, cardiac muscle, alpha	Myh6	0.00943239	4.13111
316369	Non-catalytic region of tyrosine kinase adaptor protein 2 (predicted)	Nck2	0.0106174	4.12202
29358	Neuropeptide Y receptor Y1	Npy1r	0.0176136	3.6888
361131	Endothelial differentiation, lysophosphatidic acid G-protein-coupled receptor 4 (predicted)	Pbx4	0.0234525	3.53797
29516	Phosphodiesterase 3B, cGMP-inhibited	PDE3B	0.000157895	7.11742
85420	Protein kinase C, theta	Prkcq	0.0058547	4.49464
192205	Prokineticin 1	Prok1	0	9.25555
60357	Prominin 1	Prom1	0.000865385	5.93599
24693	Prostaglandin-endoperoxide synthase 1	Ptgs1	0.00985075	4.14917
295214	S100 calcium binding protein A1	S100a1	0.0156777	3.85015
24766	Sodium channel, voltage-gated, type 2, alpha 1 polypeptide	Scn2a1	0.00752475	4.26023
316384	Serum deprivation response protein	Sdpr	0.0121793	3.98052
85267	Solute carrier family 24 (sodium/potassium/calcium exchanger), member 3	Slc24a3	0.00625115	4.46896
85262	Solute carrier family 25, member 27	Slc25a27	0.00755967	4.15968
24784	Solute carrier family 9 (sodium/hydrogen exchanger), member 3	Slc9a3	0.000333333	6.65046
25354	Somatostatin receptor 5	Sstr5	0.00169797	5.14544
24918	Signal transducer and activator of transcription 5A	Stat5a	0.0205025	3.66542
81801	Stanniocalcin 1	Stc1	0.027139	3.40528
24804	Synaptophysin	Syp	0.0454665	3.15996
286926	Tissue factor pathway inhibitor 2	Tfpi2	0.0355926	3.23394
288562	Transferrin receptor 2	Tfr2	0.0053876	4.56055
24827	Transforming growth factor alpha	Tgfa	0.0210362	3.63136
89823	Transient receptor potential cation channel, subfamily C, member 6	Trpc6	0.000811404	5.90719
116669	Von Willebrand factor	Vwf	0.0010303	5.80065
IL-4 type immunity
GeneID	Gene Name	Symbol	FDR	FC
363058	Cell adhesion molecule 1	Cadm1	0.000656566	6.16542
29333	Membrane cofactor protein	Cd46	0.0361999	3.00371
25047	Fc receptor, IgE, high affinity I, alpha polypeptide	Fcer1a	0.0375712	3.30105
24417	Glutamate receptor, metabotropic 4	Grm4	0.0258223	3.52568
287287	Interleukin 4	Il4	0	16.5924
81511	Linker for activation of T cells	Lat	0.00515331	4.61754
155918	Lymphocyte cytosolic protein 2	Lcp2	0.0240919	3.48924
85327	lin-7 homolog a (C. elegans)	Lin7a	0.0180804	3.55996
65096	Latrophilin 1	Lphn1	0.027649	3.43415
25316	Membrane-spanning 4-domains, subfamily A, member 2	Ms4a2	0.023241	3.60615
60391	Neurexin 1	NRXN1	0.0112582	3.82683
116508	Neurexin 3	NRXN3	0.0158442	3.70568
85420	Protein kinase C, theta	Prkcq	0.0058547	4.49464
84590	RAB27B, member RAS oncogene family	Rab27b	0.00066416	6.08372
81755	RAB3B, member RAS oncogene family	Rab3b	0.00205293	5.23315
309106	Single immunoglobulin and toll-interleukin 1 receptor (TIR) domain	Sigirr	0.0387377	3.23989
24918	Signal transducer and activator of transcription 5A	Stat5a	0.0205025	3.66542
29179	synapsin II	Syn2	0.0126909	3.81517
24835	Tumor necrosis factor (TNF superfamily, member 2)	Tnf	0.000936214	5.86668
25578	Tyrosine 3-monooxygenase/tryptophan 5-monooxygenase activation protein, zeta polypeptide	Ywhaz	0.00646057	4.4644
MAPKinase regulation
GeneID	Gene Name	Symbol	FDR	FC
116506	Calcitonin receptor	Calcr	0.00469792	4.61591
25404	Caveolin	Cav1	0.0140093	3.92197
298298	24-dehydrocholesterol reductase	Dhcr24	0.00714103	4.40681
24337	V-erb-b2 erythroblastic leukemia viral oncogene homolog 2, neuro/glioblastoma derived oncogene homolog (avian)	Erbb2	0.00640255	4.45042
25439	Coagulation factor II (thrombin) receptor	F2r	0.0417708	3.22572
25047	Fc receptor, IgE, high affinity I, alpha polypeptide	Fcer1a	0.0375712	3.30105
24392	Gap junction membrane channel protein alpha 1	Gja1	0.02598	3.51685
24417	Glutamate receptor, metabotropic 4	Grm4	0.0258223	3.52568
287287	Interleukin 4	Il4	0	16.5924
25326	Janus kinase 3	Jak3	0.00810023	4.29691
81649	Mitogen activated protein kinase 14	MAPK14	0.0124159	4.0243
25316	Membrane-spanning 4-domains, subfamily A, member 2	Ms4a2	0.023241	3.60615
303886	Mucin 20 (predicted)	Muc20	0.000135135	7.7027
29556	Myosin, heavy polypeptide 6, cardiac muscle, alpha	Myh6	0.00943239	4.13111
316369	Non-catalytic region of tyrosine kinase adaptor protein 2 (predicted)	Nck2	0.0106174	4.12202
361131	Endothelial differentiation, lysophosphatidic acid G-protein-coupled receptor 4 (predicted)	Pbx4	0.0234525	3.53797
114248	Phosphodiesterase 6H, cGMP-specific, cone, gamma	Pde6h	0.0341434	3.28361
266709	Protein kinase inhibitor, gamma	Pkig	0.0371372	3.29219
114633	Phospholipase C, epsilon 1	Plce1	0.039334	3.23402
310999	Pleckstrin homology domain containing, family G (with RhoGef domain) member 5	Plekhg5	0.0443394	3.18596
85420	Protein kinase C, theta	Prkcq	0.0058547	4.49464
24684	Prolactin receptor	Prlr	0.00143739	5.57011
192205	Prokineticin 1	Prok1	0	9.25555
81751	Presenilin 2	Psen2	0.0010479	5.75891
29480	Regulator of G-protein signaling 4	Rgs4	0.0111567	4.04263
305341	Ras homolog gene family, member H	Rhoh	0.00666227	4.43049
313057	Serine incorporator 2	Serinc2	0.00293796	4.97703
287526	Serine (or cysteine) peptidase inhibitor, clade F, member 1	Serpinf1	0.00649333	4.46028
309106	Single immunoglobulin and toll-interleukin 1 receptor (TIR) domain	Sigirr	0.0387377	3.23989
282843	Sorbin and SH3 domain containing 3	Sorbs3	0.0258814	3.46966
294981	Sprouty homolog 1 (Drosophila) (predicted)	Spry1	0	8.92503
24918	Signal transducer and activator of transcription 5A	Stat5a	0.0205025	3.66542
24827	Transforming growth factor alpha	Tgfa	0.0210362	3.63136
24835	Tumor necrosis factor (TNF superfamily, member 2)	Tnf	0.000936214	5.86668

## Sheet: TM 30 Min
c) TM upec 30 minutes
Ca2+ homeostasis
GeneID	Gene Name	Symbol	FDR	FC
362119	complement component 5	C5	0.0347795	1.98875
25542	Chemokine (C-C motif) ligand 3	Ccl3	0	4.63596
287561	Chemokine (C-C motif) ligand 7	Ccl7	0.0128488	2.17075
24494	Interleukin 1 beta	Il1b	0.000942029	2.8748
24498	Interleukin 6	Il6	0.029375	1.92739
24694	parathyroid hormone	Pth	0.0184444	2.15616
25106	regucalcin (senescence marker protein-30)	Rgn	0.0230111	2.05421
25354	Somatostatin receptor 5	Sstr5	0.00955357	2.26024
Inflammatory response
GeneID	Gene Name	Symbol	FDR	FC
291555	ATPase, Class I, type 8B, member 1	Atp8b1	0.00191176	2.7308
362119	complement component 5	C5	0.0347795	1.98875
25542	Chemokine (C-C motif) ligand 3	Ccl3	0	4.63596
116637	Chemokine (C-C motif) ligand 4	Ccl4	0.0225579	1.99169
287561	Chemokine (C-C motif) ligand 7	Ccl7	0.0128488	2.17075
84349	CD40 ligand	Cd40lg	0.0331768	1.92359
25680	colipase, pancreatic	Clps	0	3.95124
362285	procollagen, type IX, alpha 3	Col9a3	0.0384602	1.90066
114105	Chemokine (C-X-C motif) ligand 2	Cxcl2	0	3.53252
83476	Cysteine rich protein 61	Cyr61	0.0397655	1.90079
114856	Dual specificity phosphatase 1	Dusp1	0.0102825	2.29
116663	Dual specificity phosphatase 6 100fold higher affinity to ERK	Dusp6	0.0101639	2.27406
114090	Early growth response 2	Egr2	0.045312	1.82647
295490	endomucin	Emcn	0.0100269	2.34791
25598	Fatty acid binding protein 2, intestinal	Fabp2	0.0429167	1.9051
362511	F-box only protein 10 (predicted)	Fbxo10	0.0137179	2.21461
246186	fibrinogen-like 1	Fgl1	0.0228196	2.06592
314322	FBJ murine osteosarcoma viral oncogene homolog	Fos	0.000614035	3.00963
29319	Gastric intrinsic factor	Gif	0.0452838	1.88227
298521	glutamate receptor, ionotropic, kainate 3	Grik3	0.0160897	2.1294
84577	Histone deacetylase 2	Hdac2	0	4.0077
25187	5-hydroxytryptamine (serotonin) receptor 2C	Htr2c	0.0161111	2.19445
294235	Immediate early response 3	Ier3	0.0264918	1.94943
25325	Interleukin 10	Il10	0.000119048	3.29415
24494	Interleukin 1 beta	Il1b	0.000942029	2.8748
287287	Interleukin 4	Il4	0.031019	1.91896
24498	Interleukin 6	Il6	0.029375	1.92739
404781	IQ motif and Sec7 domain 3	Iqsec3	0.0226224	2.03831
303274	PHD finger protein 12	Phf12	0.0183618	2.12368
304813	Protein phosphatase 1, regulatory (inhibitor) subunit 12B (predicted)	Ppp1r12b	0.00404167	2.5015
24694	parathyroid hormone	Pth	0.0184444	2.15616
24706	Retinoic acid receptor, beta	Rarb	0.00938272	2.43561
24618	regenerating islet-derived 3 beta	Reg3b	0.0487037	1.84302
25106	regucalcin (senescence marker protein-30)	Rgn	0.0230111	2.05421
311731	Secernin 3	Scrn3	0.0455874	1.87626
60325	Serine (or cysteine) proteinase inhibitor, clade B, member 2	Serpinb2	0.000909091	3.0815
252854	Solute carrier family 5 (sodium/glucose cotransporter), member 11	Slc5a11	0.0187432	2.08545
25354	Somatostatin receptor 5	Sstr5	0.00955357	2.26024
294134	trace-amine-associated receptor 7d	Taar7d	0.0194318	2.06252
300947	Transcription factor Dp-2 (E2F dimerization partner 2)	Tfdp2	0.0476405	1.86963
24835	Tumor necrosis factor (TNF superfamily, member 2)	Tnf	0.0192662	2.0312
60630	Unc-5 homolog B (C. elegans)	Unc5b	0	4.50634
171371	Chemokine (C motif) ligand 1	Xcl1	0.0101263	2.28695
79426	Zinc finger protein 36	Zfp36	0.016028	2.10708
Immune response
GeneID	Gene Name	Symbol	FDR	FC
25364	Amiloride-sensitive cation channel 1, neuronal (degenerin)	Accn1	0.0097	-2.30337
25026	Adrenomedullin	Adm	0.00347826	-2.52834
25369	Adenosine A2a receptor	Adora2a	0.0433333	-1.82294
25369	Adenosine A2a receptor	Adora2a	0.0433333	-1.82294
315150	Adenylosuccinate lyase (predicted)	Adsl	0.0369895	-1.91721
305843	Angiogenin, ribonuclease A family, member 1	Ang1	0.0105455	-1.69758
24232	Complement component 3	C3	0.00684739	-2.34141
287673	Chemokine (C-C motif) receptor 7	Ccr7	0.0320202	-1.87678
25410	CCAAT/enhancer binding protein (C/EBP), epsilon	Cebpe	0.0356343	-1.88984
290567	choline acetyltransferase	Chat	0.0143205	-2.19199
50672	Endothelin receptor type B	Ednrb	0.00152174	-2.95852
79451	Fatty acid binding protein 4, adipocyte	Fabp4	0	-3.539
25047	Fc receptor, IgE, high affinity I, alpha polypeptide	Fcer1a	0.00674897	-3.45661
361969	fibrinogen alpha chain	Fga	0.00544601	-2.35704
58935	growth arrest specific 6	Gas6	0.0151975	-2.07541
58935	growth arrest specific 6	Gas6	0.0151975	-2.07541
314386	G protein-coupled receptor 68 (predicted)	Gpr68	0.0278744	-1.91187
29595	5-hydroxytryptamine (serotonin) receptor 2A	Htr2a	0	-7.21271
24503	Internexin, alpha	Ina	0.0294796	-1.96846
362418	Interleukin-1 receptor-associated kinase 2	Irak2	0.0016	-2.80176
65206	Potassium intermediate/small conductance calcium-activated channel, subfamily N, member 4	Kcnn4	0.000784314	-2.94056
363855	mitogen activated protein kinase kinase 7	Map2k7	0.00318182	-2.65482
64459	Mannan-binding lectin serine peptidase 2	Masp2	0.0123253	-2.20685
246358	Chemokine (C-X-C motif) ligand 7	Ppbp	0.0225512	-1.9965
24737	RT1 class Ib, locus Aw2	RT1-Aw2	0.00188597	-3.16267
24886	Thromboxane A synthase 1	Tbxas1	0.0459581	-1.83789
24831	thyroid hormone receptor beta	Thrb	0.0320869	-1.8242
89814	Tumor necrosis factor (ligand) superfamily, member 4	Tnfsf4	0.0133333	-2.19708

## Sheet: TM 60 Min
d) TM upec 60 minutes
Locomotion
GeneID	Gene Name	Symbol	FDR	FC
25542	Chemokine (C-C motif) ligand 3	Ccl3	0	4.57332
116637	Chemokine (C-C motif) ligand 4	Ccl4	0.00470588	2.40207
287561	Chemokine (C-C motif) ligand 7	Ccl7	0.0106667	2.18165
81503	Chemokine (C-X-C motif) ligand 1	Cxcl1	0.0176254	2.09583
114105	Chemokine (C-X-C motif) ligand 2	Cxcl2	0.00185446	2.65796
83476	Cysteine rich protein 61	Cyr61	0.0203373	2.09202
24494	Interleukin 1 beta	Il1b	0.001	2.91903
24835	Tumor necrosis factor (TNF superfamily, member 2)	Tnf	0.0132479	2.13482
171371	Chemokine (C motif) ligand 1	Xcl1	0.000650407	3.00304
311071	Zinc finger homeobox 1b	Zeb2	0.0159637	2.10296
Defense response
GeneID	Gene Name	Symbol	FDR	FC
25542	Chemokine (C-C motif) ligand 3	Ccl3	0	4.57332
116637	Chemokine (C-C motif) ligand 4	Ccl4	0.00470588	2.40207
287561	Chemokine (C-C motif) ligand 7	Ccl7	0.0106667	2.18165
81503	Chemokine (C-X-C motif) ligand 1	Cxcl1	0.0176254	2.09583
114105	Chemokine (C-X-C motif) ligand 2	Cxcl2	0.00185446	2.65796
25325	Interleukin 10	Il10	0.000736434	2.96578
24494	Interleukin 1 beta	Il1b	0.001	2.91903
25556	Interleukin 1 receptor-like 1	Il1rl1	0.0261597	1.36776
287287	Interleukin 4	Il4	0.030448	1.92779
24498	Interleukin 6	Il6	0.00102041	2.9512
500133	Similar to Caspase recruitment domain protein 4 (predicted)	Nod1	0.0369276	1.91104
25105	Natriuretic peptide precursor type B	Nppb	0.0454131	1.83695
24835	Tumor necrosis factor (TNF superfamily, member 2)	Tnf	0.0132479	2.13482
Response to orangic substance
GeneID	Gene Name	Symbol	FDR	FC
25026	Adrenomedullin	Adm	0.000714286	-3.27148
25240	Aquaporin 1	Aqp1	0.0330633	-2.11153
29221	Arginase 1	Arg1	0.00682432	-2.4945
24887	Bcl2-associated X protein	Bax	0.0328333	-2.12164
25402	Caspase 3, apoptosis related cysteine protease	Casp3	0.0405656	-1.99868
57301	Chemokine (C-C motif) receptor 1	Ccr1	0.0399383	-2.04013
56822	Cd86 antigen	Cd86	0.0197436	-2.21919
24267	Catechol-O-methyltransferase	Comt	0.010266	-2.4207
84353	Catenin (cadherin associated protein), beta 1	Ctnnb1	0.0049697	-2.68964
25423	Cathepsin C	Ctsc	0.005	-2.70345
64157	Dimethylarginine dimethylaminohydrolase 1	Ddah1	0.0482905	-1.95862
79451	Fatty acid binding protein 4, adipocyte	Fabp4	0.000277778	-4.06324
63868	Heat shock protein 1 (chaperonin)	Hspd1	0.0315459	-2.05377
362418	Interleukin-1 receptor-associated kinase 2	Irak2	0.00174603	-2.81708
24538	Lipase, hepatic	Lipc	0.0326848	-2.04587
94203	Placental growth factor	Pgf	0.0339199	-2.03267
25619	Plasminogen activator, urokinase	Plau	0.0385081	-1.95074
24699	Protein tyrosine phosphatase, receptor type, C	Ptprc	0.0197495	-2.24611
308537	Similar to NNX3 (predicted)	RGD1310358	0.00186046	-2.82999
25353	Secreted phosphoprotein 1	Spp1	0.049637	-1.96498
