# Supplementary material for: Uropathogenic E. coli Induce Different Immune Response in Testicular and Peritoneal Macrophages: Implications for Testicular Immune Privilege
Source: PLoS One. 2011 Dec 2;6(12):e28452. doi: 10.1371/journal.pone.0028452 (PMC3229579; doi:10.1371/journal.pone.0028452)
Supplement: Table S3 — Genes involved in calcium homeostasis (FDR <0.05). (XLS) [file pone.0028452.s010.xls]

## Sheet: Tabelle1
Supplementary Table 3: Genes involved in calcium homeostasis (FDR <0.05)
Gene ID	Gene Name	Symbol	FC PM 30	FC PM 60	FC TM 30	FC TM 60
29600	ATPase, Ca++ transporting, plasma membrane 4	Atp2b4	1.8	3	-1.1	1.3
192675	Bartter syndrome, infantile, with sensorineural deafness (Barttin)	Bsnd	1.3	3.4	-1.1	-1.2
362119	complement component 5	C5	1.3	1	2	1.2
25404	caveolin 1, caveolae protein	Cav1	1.4	3.9	1.1	-1.1
29397	chemokine (C-C motif) ligand 11	Ccl11	1.3	4	1	-1.1
25542	chemokine (C-C motif) ligand 3	Ccl3	-1.2	-3.2	4.6	4.6
287561	chemokine (C-C motif) ligand 7	Ccl7	-1.1	-4.3	2.2	2.2
293056	cytoplasmic polyadenylation element binding protein 1	Cpeb1	1.3	4.1	-1.1	-1.2
81646	cAMP responsive element binding protein 1	Creb1	1.4	3.6	1.1	1
25043	elastin	Eln	1.8	4.6	1.2	-1.1
24337	v-erb-b2 erythroblastic leukemia viral oncogene homolog 2, neuro/glioblastoma derived oncogene homolog (avian)	Erbb2	1.6	4.5	1.1	1.1
25439	coagulation factor II (thrombin) receptor	F2r	1.3	3.2	1.1	1.1
29446	growth hormone releasing hormone	Ghrh	1.1	4.3	-1.2	-1.1
24409	glutamate receptor, ionotropic, N-methyl D-aspartate 2A	Grin2a	1.4	7.7	-1.1	1
24411	glutamate receptor, ionotropic, N-methyl D-aspartate 2C	Grin2c	1.5	3.5	-1	1.2
58917	hemopexin	Hpx	1.5	3.4	1	1.2
288025	HRAS-like suppressor	Hrasls	1.5	3.7	1.1	1.1
65164	HtrA serine peptidase 1	Htra1	1.2	4.1	-1	-1
25662	insulin-like growth factor binding protein 2	Igfbp2	1.5	4.1	-1	1.3
25285	insulin-like growth factor binding protein 5	Igfbp5	1.1	5.5	-1.1	-1.1
24494	interleukin 1 beta	Il1b	-1.5	-6.3	2.9	2.9
24495	interleukin 3	Il3	3.8	56.2	1.5	-1.1
24498	interleukin 6	Il6	-1.9	-59.7	1.9	3
25679	inositol 1,4,5-triphosphate receptor, type 3	Itpr3	1.5	4.4	-1	-1
25326	Janus kinase 3	Jak3	1.8	4.2	1	1.1
65023	Kv channel-interacting protein 1	Kcnip1	-1.3	3.5	1.1	-1.3
170899	potassium channel, subfamily K, member 2	Kcnk2	1.4	4.2	1.1	-1
83731	potassium large conductance calcium-activated channel, subfamily M, alpha member 1	Kcnma1	1.9	13.9	-1.1	-1.1
84020	potassium voltage-gated channel, KQT-like subfamily, member 1	Kcnq1	1.5	3.8	-1	1.2
29365	multiple PDZ domain protein	Mpdz	1.3	3.3	1.1	-1.1
25316	membrane-spanning 4-domains, subfamily A, member 2 (Fc fragment of IgE, high affinity I, receptor for; beta polypeptide)	Ms4a2	1.4	3.6	1.1	1.1
117038	metallothionein 3	Mt3	1.5	4.8	-1.1	-1.5
310900	microsomal triglyceride transfer protein	Mttp	1.3	3.3	1.1	-1.1
29556	myosin, heavy chain 6, cardiac muscle, alpha	Myh6	2.2	4.1	1.3	-1.1
316369	NCK adaptor protein 2	Nck2	1.1	4.1	-1.4	-1.4
362966	NFAT activating protein with ITAM motif 1 (predicted)	Nfam1	1.22586	-3.20427	1.00208	1.06242
307820	Nuclear factor of activated T-cells 5	Nfat5	-2.23889	-2.65886	-1.30248	-1.19408
308983	Nuclear factor of activated T-cells, cytoplasmic, calcineurin-dependent 2 interacting protein	Nfatc2ip	-1.0996	1.00529	1.12896	-1.0449
361400	Nuclear factor of activated T-cells, cytoplasmic, calcineurin-dependent 3 (predicted)	Nfatc3	-1.00791	-1.1282	1.70056	1.90625
305897	Nuclear factor of activated T-cells, cytoplasmic, calcineurin-dependent 4	Nfatc4	1.14228	1.27303	1.34059	1.29387
29358	neuropeptide Y receptor Y1	Npy1r	1.2	3.7	-1.6	-1.3
361131	pre-B-cell leukemia homeobox 4	Pbx4	1.5	3.5	1	1.1
29516	phosphodiesterase 3B, cGMP-inhibited	Pde3b	6.1	7.1	1.1	1.6
85420	protein kinase C, theta	Prkcq	1.9	4.5	1	1.1
192205	prokineticin 1	Prok1	1.6	9.3	-1	1.2
60357	prominin 1	Prom1	1.6	5.9	1	1
24693	prostaglandin-endoperoxide synthase 1	Ptgs1	1.3	4.1	1	1.2
24694	parathyroid hormone	Pth	-1.1	-2.6	2.2	1.1
25106	regucalcin (senescence marker protein-30)	Rgn	1.1	1.1	2.1	1.6
295214	S100 calcium binding protein A1	S100a1	1.3	3.9	1	1.2
24766	sodium channel, voltage-gated, type II, alpha 1	Scn2a1	2.5	4.3	1.1	-1
316384	serum deprivation response	Sdpr	1.8	4	1.1	-1.2
85267	solute carrier family 24 (sodium/potassium/calcium exchanger), member 3	Slc24a3	1.4	4.5	-1	1
85262	solute carrier family 25, member 27	Slc25a27	1.1	4.2	1.1	1.1
24784	solute carrier family 9 (sodium/hydrogen exchanger), member 3	Slc9a3	1.4	6.7	-1.1	1
25354	somatostatin receptor 5	Sstr5	4	5.1	2.3	2.2
24918	signal transducer and activator of transcription 5A	Stat5a	1.2	3.7	-1.4	-1.4
81801	stanniocalcin 1	Stc1	-1.4	3.4	-1	-1
24804	synaptophysin	Syp	1.3	3.2	1.1	1.4
286926	tissue factor pathway inhibitor 2	Tfpi2	-2.1	3.2	-1.5	1.1
288562	transferrin receptor 2	Tfr2	1.4	4.6	1.1	1
24827	transforming growth factor alpha	Tgfa	1.4	3.6	1.1	1.1
89823	transient receptor potential cation channel, subfamily C, member 6	Trpc6	1.3	5.9	-1.1	-1.3
116669	von Willebrand factor	Vwf	1.7	5.8	1	1.1
